# Supplementary material for: Decreased mitochondrial‐related gene expression in adipose tissue after acute sprint exercise in humans: A pilot study
Source: Physiol Rep. 2024 Oct 21;12(20):e70088. doi: 10.14814/phy2.70088 (PMC11492148; doi:10.14814/phy2.70088)
Supplement: Supplementary file 1 — Table S1. [file PHY2-12-e70088-s002.xls]

## Sheet: Sheet0
Table S1. Differentially expressed genes in subcutaneous adipose tissue after sprint exercise in 8 subjects, FDR<0.05 and FC> +1.2 and < -1.2. © 2000-2024 QIAGEN. All rights reserved.
Symbol	Entrez Gene Name	Affymetrix	Expr p-value	Expr Fold Change	Expr False Discovery Rate (q-value)	Location	Type(s)
A2M	alpha-2-macroglobulin	7960947	3,34×10^−04	−1,266	3,88×10^−02	Extracellular Space	transporter
AAK1	AP2 associated kinase 1	8052803	1,14×10^−03	−1,221	4,55×10^−02	Cytoplasm	kinase
ABCA5	ATP binding cassette subfamily A member 5	8018038	5,09×10^−04	−1,267	4,00×10^−02	Plasma Membrane	transporter
ABRAXAS2	abraxas 2, BRISC complex subunit	7931216	1,30×10^−03	−1,308	4,59×10^−02	Nucleus	other
ACADL	acyl-CoA dehydrogenase long chain	8058591	7,50×10^−04	−1,398	4,25×10^−02	Cytoplasm	enzyme
ACAT1	acetyl-CoA acetyltransferase 1	7943605	1,05×10^−04	−1,311	4,50×10^−02	Cytoplasm	enzyme
ACER3	alkaline ceramidase 3	7942679	7,87×10^−04	−1,263	4,32×10^−02	Cytoplasm	enzyme
ACO1	aconitase 1	8154733	1,02×10^−03	−1,174	4,47×10^−02	Cytoplasm	enzyme
ACOX1	acyl-CoA oxidase 1	8018558	5,88×10^−04	−1,228	4,13×10^−02	Cytoplasm	enzyme
ACP1	acid phosphatase 1	8039961	1,85×10^−04	−1,302	4,22×10^−02	Cytoplasm	phosphatase
ACSM5	acyl-CoA synthetase medium chain family member 5	7993726	7,29×10^−04	−1,419	4,20×10^−02	Other	enzyme
ACTR10	actin related protein 10	7974587	6,33×10^−04	−1,338	4,10×10^−02	Cytoplasm	other
ADCK2	aarF domain containing kinase 2	8136591	1,68×10^−03	−1,235	4,74×10^−02	Cytoplasm	kinase
ADD1	adducin 1	8093643	1,36×10^−05	−1,324	3,22×10^−02	Cytoplasm	other
ADGRA3	adhesion G protein-coupled receptor A3	8099612	1,83×10^−04	−1,423	4,22×10^−02	Plasma Membrane	G-protein coupled receptor
ADGRL2	adhesion G protein-coupled receptor L2	7902565	1,82×10^−03	−1,285	4,75×10^−02	Plasma Membrane	G-protein coupled receptor
ADH1C	alcohol dehydrogenase 1C (class I), gamma polypeptide	8101893	1,75×10^−03	−1,235	4,76×10^−02	Cytoplasm	enzyme
ADNP	activity dependent neuroprotector homeobox	8067011	5,91×10^−04	−1,227	4,12×10^−02	Nucleus	transcription regulator
AFF1	ALF transcription elongation factor 1	8096224	9,15×10^−04	−1,174	4,27×10^−02	Nucleus	transcription regulator
AGGF1	angiogenic factor with G-patch and FHA domains 1	8106429	3,81×10^−04	−1,243	3,86×10^−02	Cytoplasm	other
AGO4	argonaute RISC component 4	7900009	4,16×10^−04	−1,204	3,78×10^−02	Cytoplasm	translation regulator
AHCTF1	AT-hook containing transcription factor 1	7925622	1,80×10^−03	−1,209	4,74×10^−02	Nucleus	transcription regulator
AHCYL1	adenosylhomocysteinase like 1	7903803	2,16×10^−03	−1,219	4,96×10^−02	Cytoplasm	enzyme
AK3	adenylate kinase 3	8159945	9,51×10^−05	−1,289	4,99×10^−02	Cytoplasm	kinase
AK9	adenylate kinase 9	8128795	1,85×10^−03	−1,448	4,77×10^−02	Nucleus	kinase
AKAP8L	A-kinase anchoring protein 8 like	8035023	1,94×10^−03	−1,153	4,78×10^−02	Nucleus	other
AKT2	AKT serine/threonine kinase 2	8036840	1,53×10^−03	−1,190	4,71×10^−02	Cytoplasm	kinase
AKT3	AKT serine/threonine kinase 3	7925531	1,58×10^−04	−1,367	4,45×10^−02	Cytoplasm	kinase
AKTIP	AKT interacting protein	8001410	1,56×10^−03	−1,346	4,70×10^−02	Cytoplasm	other
ALDH2	aldehyde dehydrogenase 2 family member	7958784	1,56×10^−03	−1,218	4,69×10^−02	Cytoplasm	enzyme
ALDH3A2	aldehyde dehydrogenase 3 family member A2	8005638	2,14×10^−03	−1,308	4,96×10^−02	Cytoplasm	enzyme
ALDH9A1	aldehyde dehydrogenase 9 family member A1	7921970	1,27×10^−05	−1,212	3,27×10^−02	Cytoplasm	enzyme
ALG9	ALG9 alpha-1,2-mannosyltransferase	7951633	8,84×10^−04	−1,272	4,25×10^−02	Cytoplasm	enzyme
AMN1	antagonist of mitotic exit network 1 homolog	7962185	9,54×10^−04	−1,363	4,34×10^−02	Plasma Membrane	other
ANAPC16	anaphase promoting complex subunit 16	7928300	3,50×10^−04	−1,288	3,92×10^−02	Nucleus	other
ANAPC5	anaphase promoting complex subunit 5	7967149	1,21×10^−03	−1,330	4,53×10^−02	Nucleus	other
ANG	angiogenin	7973084	1,03×10^−03	−1,289	4,46×10^−02	Extracellular Space	enzyme
ANGPT1	angiopoietin 1	8152297	3,40×10^−04	−1,322	3,87×10^−02	Extracellular Space	growth factor
ANKHD1/ANKHD1-EIF4EBP3	ankyrin repeat and KH domain containing 1	8108510	1,57×10^−03	−1,204	4,68×10^−02	Cytoplasm	other
ANKRD13C	ankyrin repeat domain 13C	7916928	9,70×10^−04	−1,222	4,38×10^−02	Cytoplasm	other
ANKRD29	ankyrin repeat domain 29	8022559	1,76×10^−03	−1,197	4,76×10^−02	Other	other
ANKRD36	ankyrin repeat domain 36	8043687	4,58×10^−04	−1,450	3,83×10^−02	Other	other
ANKS1A	ankyrin repeat and sterile alpha motif domain containing 1A	8118863	4,20×10^−04	−1,221	3,78×10^−02	Cytoplasm	other
ANXA2	annexin A2	7989335	2,21×10^−03	−1,135	4,97×10^−02	Plasma Membrane	other
ANXA3	annexin A3	8095986	6,33×10^−04	−1,418	4,10×10^−02	Cytoplasm	enzyme
AP4E1	adaptor related protein complex 4 subunit epsilon 1	7983679	4,66×10^−04	−1,310	3,83×10^−02	Cytoplasm	other
APOB	apolipoprotein B	8050619	5,96×10^−04	−1,258	4,11×10^−02	Extracellular Space	transporter
APOC1	apolipoprotein C1	8029536	5,94×10^−05	−1,448	4,96×10^−02	Extracellular Space	transporter
ARFGEF2	ADP ribosylation factor guanine nucleotide exchange factor 2	8063242	2,20×10^−03	−1,196	4,97×10^−02	Cytoplasm	other
ARFIP1	ADP ribosylation factor interacting protein 1	8097813	2,07×10^−03	−1,253	4,88×10^−02	Cytoplasm	other
ARGLU1	arginine and glutamate rich 1	7972723	6,01×10^−04	−1,140	4,08×10^−02	Other	other
ARHGAP10	Rho GTPase activating protein 10	8097717	8,69×10^−04	−1,309	4,24×10^−02	Cytoplasm	other
ARHGAP18	Rho GTPase activating protein 18	8129458	4,10×10^−04	−1,265	3,78×10^−02	Cytoplasm	other
ARHGAP21	Rho GTPase activating protein 21	7932554	1,31×10^−03	−1,288	4,57×10^−02	Cytoplasm	other
ARHGAP31	Rho GTPase activating protein 31	8081838	1,65×10^−03	−1,230	4,73×10^−02	Cytoplasm	other
ARHGEF6	Rac/Cdc42 guanine nucleotide exchange factor 6	8175393	9,92×10^−04	−1,312	4,41×10^−02	Cytoplasm	other
ARL1	ADP ribosylation factor like GTPase 1	7965789	1,71×10^−03	−1,314	4,74×10^−02	Cytoplasm	enzyme
ARL17A/ARL17B	ADP ribosylation factor like GTPase 17B	8016285	1,15×10^−03	−1,253	4,54×10^−02	Other	other
ARMC1	armadillo repeat containing 1	8151066	1,48×10^−03	−1,368	4,68×10^−02	Cytoplasm	other
ARRB1	arrestin beta 1	7950473	3,18×10^−04	−1,162	3,94×10^−02	Cytoplasm	transcription regulator
ASF1A	anti-silencing function 1A histone chaperone	8121734	2,21×10^−03	−1,376	4,98×10^−02	Nucleus	other
ASNSD1	asparagine synthetase domain containing 1	8046997	1,11×10^−04	−1,277	4,37×10^−02	Other	enzyme
ASPN	asporin	8162394	1,49×10^−03	−1,357	4,69×10^−02	Extracellular Space	other
ASXL2	ASXL transcriptional regulator 2	8050875	7,65×10^−04	−1,223	4,26×10^−02	Extracellular Space	other
ATF7IP	activating transcription factor 7 interacting protein	7954104	2,12×10^−04	−1,179	3,94×10^−02	Nucleus	transcription regulator
ATG3	autophagy related 3	8089527	1,94×10^−03	−1,239	4,78×10^−02	Cytoplasm	enzyme
ATIC	5-aminoimidazole-4-carboxamide ribonucleotide formyltransferase/IMP cyclohydrolase	8048120	1,80×10^−03	−1,254	4,74×10^−02	Cytoplasm	enzyme
ATL3	atlastin GTPase 3	7948997	1,30×10^−03	−1,238	4,59×10^−02	Cytoplasm	other
ATOSA	atos homolog A	7988970	1,66×10^−03	−1,266	4,73×10^−02	Other	other
ATP1B2	ATPase Na+/K+ transporting subunit beta 2	8004545	1,22×10^−03	−1,162	4,53×10^−02	Plasma Membrane	transporter
ATP23	ATP23 metallopeptidase and ATP synthase assembly factor homolog	7956648	1,33×10^−03	−1,187	4,57×10^−02	Plasma Membrane	kinase
ATP2C1	ATPase secretory pathway Ca2+ transporting 1	8082607	6,66×10^−04	−1,228	4,13×10^−02	Cytoplasm	transporter
ATP5F1B	ATP synthase F1 subunit beta	7964234	4,29×10^−04	−1,286	3,82×10^−02	Cytoplasm	transporter
ATP5F1C	ATP synthase F1 subunit gamma	7926084	1,55×10^−04	−1,320	4,57×10^−02	Cytoplasm	transporter
ATP5IF1	ATP synthase inhibitory factor subunit 1	7899424	1,76×10^−03	−1,295	4,75×10^−02	Cytoplasm	other
ATP5MG	ATP synthase membrane subunit g	7944216	1,85×10^−03	−1,192	4,78×10^−02	Cytoplasm	enzyme
ATP5PD	ATP synthase peripheral stalk subunit d	8018288	1,65×10^−03	−1,247	4,72×10^−02	Cytoplasm	enzyme
ATP5PF	ATP synthase peripheral stalk subunit F6	8069633	7,88×10^−04	−1,276	4,29×10^−02	Cytoplasm	transporter
ATP5PO	ATP synthase peripheral stalk subunit OSCP	8070160	2,20×10^−03	−1,290	4,97×10^−02	Cytoplasm	transporter
ATP6V1C1	ATPase H+ transporting V1 subunit C1	8147724	7,09×10^−04	−1,334	4,17×10^−02	Cytoplasm	transporter
ATP6V1G1	ATPase H+ transporting V1 subunit G1	8157454	1,22×10^−03	−1,338	4,52×10^−02	Cytoplasm	transporter
ATR	ATR serine/threonine kinase	8091190	1,91×10^−03	−1,230	4,78×10^−02	Nucleus	kinase
ATRAID	all-trans retinoic acid induced differentiation factor	8040831	3,62×10^−04	−1,348	3,89×10^−02	Plasma Membrane	transmembrane receptor
ATXN10	ataxin 10	8073799	8,26×10^−04	−1,298	4,23×10^−02	Cytoplasm	other
AURKAIP1	aurora kinase A interacting protein 1	8039923	1,78×10^−03	−1,187	4,75×10^−02	Nucleus	enzyme
AVPI1	arginine vasopressin induced 1	7935521	1,15×10^−04	−1,309	4,29×10^−02	Other	other
B2M	beta-2-microglobulin	7983360	2,13×10^−03	−1,251	4,94×10^−02	Plasma Membrane	transmembrane receptor
BAG1	BAG cochaperone 1	8160647	7,50×10^−04	−1,279	4,25×10^−02	Cytoplasm	other
BCAP29	B cell receptor associated protein 29	8135422	8,14×10^−04	−1,193	4,23×10^−02	Cytoplasm	transporter
BCCIP	BRCA2 and CDKN1A interacting protein	7931268	1,19×10^−03	−1,304	4,56×10^−02	Nucleus	other
BDP1	B double prime 1, subunit of RNA polymerase III transcription initiation factor IIIB	8106025	1,07×10^−03	−1,247	4,49×10^−02	Nucleus	transcription regulator
BECN1	beclin 1	8015715	1,71×10^−03	−1,216	4,74×10^−02	Cytoplasm	other
BET1	Bet1 golgi vesicular membrane trafficking protein	8141024	7,51×10^−05	−1,294	4,73×10^−02	Cytoplasm	transporter
BLOC1S1	biogenesis of lysosomal organelles complex 1 subunit 1	7956013	1,91×10^−03	−1,311	4,78×10^−02	Cytoplasm	other
BLTP2	bridge-like lipid transfer protein family member 2	8013696	2,14×10^−03	−1,194	4,96×10^−02	Extracellular Space	other
BLVRA	biliverdin reductase A	8132515	1,98×10^−03	−1,367	4,83×10^−02	Cytoplasm	enzyme
BMS1P20	BMS1 pseudogene 20	8071649	2,17×10^−04	−1,256	3,96×10^−02	Other	other
BNIP2	BCL2 interacting protein 2	7989323	2,57×10^−05	−1,237	4,05×10^−02	Cytoplasm	other
BNIP3	BCL2 interacting protein 3	7937079	6,09×10^−05	−1,369	4,79×10^−02	Cytoplasm	other
BOLA1	bolA family member 1	7905092	1,90×10^−05	−1,284	3,36×10^−02	Cytoplasm	other
BORCS5	BLOC-1 related complex subunit 5	7954012	2,54×10^−04	−1,393	3,89×10^−02	Cytoplasm	other
BPHL	biphenyl hydrolase like	8116635	2,15×10^−03	−1,471	4,97×10^−02	Cytoplasm	enzyme
BPTF	bromodomain PHD finger transcription factor	8009382	5,92×10^−04	−1,244	4,11×10^−02	Nucleus	transcription regulator
BTBD1	BTB domain containing 1	7991057	4,02×10^−04	−1,315	3,80×10^−02	Cytoplasm	other
BTF3L4	basic transcription factor 3 like 4	7901418	5,27×10^−05	−1,394	4,82×10^−02	Other	other
BUB3	BUB3 mitotic checkpoint protein	7931187	9,64×10^−05	−1,301	4,97×10^−02	Nucleus	other
C16orf87	chromosome 16 open reading frame 87	8001178	1,27×10^−03	−1,270	4,56×10^−02	Other	other
C1GALT1C1	C1GALT1 specific chaperone 1	8174820	1,69×10^−03	−1,298	4,73×10^−02	Cytoplasm	other
C1QTNF7	C1q and TNF related 7	8094184	1,66×10^−03	−1,353	4,74×10^−02	Extracellular Space	other
C22orf39	chromosome 22 open reading frame 39	8074458	7,43×10^−04	−1,226	4,24×10^−02	Other	other
C2CD2	C2 calcium dependent domain containing 2	8070538	2,97×10^−04	−1,415	4,03×10^−02	Cytoplasm	other
C2CD5	C2 calcium dependent domain containing 5	7961767	1,19×10^−03	−1,211	4,55×10^−02	Cytoplasm	other
C2orf88	chromosome 2 open reading frame 88	8047062	1,69×10^−03	−1,418	4,74×10^−02	Other	other
C3orf80	chromosome 3 open reading frame 80	8083707	4,26×10^−04	−1,645	3,80×10^−02	Other	other
C5orf24	chromosome 5 open reading frame 24	8108163	2,16×10^−03	−1,168	4,96×10^−02	Other	other
C6orf62	chromosome 6 open reading frame 62	8124273	1,53×10^−03	−1,305	4,72×10^−02	Other	other
CACUL1	CDK2 associated cullin domain 1	7936596	1,54×10^−03	−1,233	4,70×10^−02	Other	other
CACYBP	calcyclin binding protein	8057554	6,13×10^−04	−1,395	4,09×10^−02	Nucleus	other
CAMLG	calcium modulating ligand	8108127	1,08×10^−03	−1,346	4,50×10^−02	Cytoplasm	other
CANX	calnexin	8110522	2,32×10^−03	−1,229	4,99×10^−02	Cytoplasm	other
CAP1	cyclase associated actin cytoskeleton regulatory protein 1	7900382	2,22×10^−03	−1,219	4,97×10^−02	Plasma Membrane	other
CAPN2	calpain 2	7909967	1,73×10^−03	−1,183	4,76×10^−02	Cytoplasm	peptidase
CAPZA2	capping actin protein of muscle Z-line subunit alpha 2	8135625	1,34×10^−03	−1,343	4,55×10^−02	Cytoplasm	other
CAT	catalase	7939298	6,53×10^−04	−1,223	4,13×10^−02	Cytoplasm	enzyme
CAV1	caveolin 1	8135594	5,51×10^−04	−1,261	4,00×10^−02	Plasma Membrane	transmembrane receptor
CAVIN3	caveolae associated protein 3	7946142	1,58×10^−03	−1,344	4,69×10^−02	Cytoplasm	other
CBY1	chibby 1, beta catenin antagonist	8073022	1,28×10^−03	−1,329	4,58×10^−02	Cytoplasm	other
CCDC125	coiled-coil domain containing 125	8112439	2,76×10^−04	−1,222	3,94×10^−02	Cytoplasm	other
CCDC146	coiled-coil domain containing 146	8133770	1,58×10^−03	−1,304	4,68×10^−02	Cytoplasm	other
CCDC50	coiled-coil domain containing 50	8084818	7,95×10^−04	−1,191	4,27×10^−02	Cytoplasm	other
CCDC82	coiled-coil domain containing 82	7951144	8,22×10^−04	−1,319	4,22×10^−02	Other	other
CCDC85A	coiled-coil domain containing 85A	8042079	4,09×10^−04	−1,202	3,80×10^−02	Other	other
CCNC	cyclin C	8128429	2,47×10^−04	−1,216	3,96×10^−02	Nucleus	other
CCNDBP1	cyclin D1 binding protein 1	7983173	8,91×10^−04	−1,286	4,27×10^−02	Nucleus	other
CCNG1	cyclin G1	8109697	1,17×10^−03	−1,303	4,54×10^−02	Nucleus	other
CCNI	cyclin I	8101212	2,01×10^−03	−1,215	4,83×10^−02	Other	other
CCT2	chaperonin containing TCP1 subunit 2	7957052	1,51×10^−03	−1,220	4,69×10^−02	Cytoplasm	kinase
CCT4	chaperonin containing TCP1 subunit 4	8052562	7,39×10^−04	−1,250	4,23×10^−02	Cytoplasm	other
CCT8	chaperonin containing TCP1 subunit 8	8069753	8,55×10^−04	−1,317	4,26×10^−02	Cytoplasm	other
CCZ1/CCZ1B	CCZ1 homolog, vacuolar protein trafficking and biogenesis associated	8131356	1,77×10^−03	−1,247	4,74×10^−02	Cytoplasm	other
CD2BP2	CD2 cytoplasmic tail binding protein 2	8000848	1,56×10^−03	−1,214	4,70×10^−02	Cytoplasm	other
CD36	CD36 molecule	8133876	1,21×10^−03	−1,198	4,53×10^−02	Plasma Membrane	transmembrane receptor
CDC123	cell division cycle 123	7926207	1,77×10^−03	−1,253	4,75×10^−02	Cytoplasm	other
CDC16	cell division cycle 16	7970347	3,28×10^−04	−1,277	3,93×10^−02	Nucleus	other
CDC42BPB	CDC42 binding protein kinase beta	7981387	3,95×10^−04	−1,203	3,83×10^−02	Cytoplasm	kinase
CDK12	cyclin dependent kinase 12	8006850	1,76×10^−03	−1,201	4,76×10^−02	Nucleus	kinase
CDK13	cyclin dependent kinase 13	8132417	1,21×10^−04	−1,233	4,44×10^−02	Nucleus	kinase
CDO1	cysteine dioxygenase type 1	8113641	2,71×10^−04	−1,266	3,92×10^−02	Cytoplasm	enzyme
CEP104	centrosomal protein 104	7911870	8,24×10^−04	−1,235	4,23×10^−02	Cytoplasm	other
CEP112	centrosomal protein 112	8017736	1,73×10^−03	−1,325	4,76×10^−02	Cytoplasm	other
CEP350	centrosomal protein 350	7907790	1,21×10^−03	−1,229	4,54×10^−02	Cytoplasm	other
CEP43	centrosomal protein 43	8123342	7,97×10^−04	−1,266	4,26×10^−02	Cytoplasm	other
CEP63	centrosomal protein 63	8082827	1,45×10^−03	−1,235	4,66×10^−02	Cytoplasm	other
CETN3	centrin 3	8113050	5,08×10^−04	−1,333	4,00×10^−02	Cytoplasm	other
CFLAR	CASP8 and FADD like apoptosis regulator	8047381	1,59×10^−04	−1,277	4,38×10^−02	Cytoplasm	other
CGGBP1	CGG triplet repeat binding protein 1	8089000	1,89×10^−03	−1,374	4,77×10^−02	Nucleus	transcription regulator
CHCHD2	coiled-coil-helix-coiled-coil-helix domain containing 2	8139758	1,89×10^−03	−1,330	4,77×10^−02	Cytoplasm	other
CHD9	chromodomain helicase DNA binding protein 9	8001402	2,25×10^−03	−1,362	4,99×10^−02	Cytoplasm	other
CHID1	chitinase domain containing 1	7945579	5,68×10^−04	−1,196	4,06×10^−02	Extracellular Space	other
CHP1	calcineurin like EF-hand protein 1	7982878	5,11×10^−04	−1,250	3,99×10^−02	Nucleus	transcription regulator
CISD1	CDGSH iron sulfur domain 1	7927649	1,38×10^−03	−1,462	4,59×10^−02	Cytoplasm	enzyme
CKAP4	cytoskeleton associated protein 4	7966035	1,07×10^−03	−1,278	4,50×10^−02	Cytoplasm	other
CLASP1	cytoplasmic linker associated protein 1	8054888	4,69×10^−04	−1,257	3,84×10^−02	Cytoplasm	other
CLDN20	claudin 20	8122966	2,01×10^−03	−1,257	4,82×10^−02	Plasma Membrane	other
CLEC14A	C-type lectin domain containing 14A	7978712	1,79×10^−03	−1,201	4,74×10^−02	Cytoplasm	other
CLIP4	CAP-Gly domain containing linker protein family member 4	8041179	8,41×10^−06	−1,360	3,40×10^−02	Other	other
CLMN	calmin	7981142	9,74×10^−04	−1,312	4,39×10^−02	Cytoplasm	other
CLN5	CLN5 intracellular trafficking protein	7969488	3,66×10^−04	−1,264	3,82×10^−02	Cytoplasm	enzyme
CLTC	clathrin heavy chain	8008834	1,39×10^−03	−1,228	4,60×10^−02	Plasma Membrane	other
CMAS	cytidine monophosphate N-acetylneuraminic acid synthetase	7954407	1,30×10^−04	−1,381	4,38×10^−02	Nucleus	enzyme
CNOT2	CCR4-NOT transcription complex subunit 2	7957106	1,78×10^−03	−1,238	4,74×10^−02	Nucleus	transcription regulator
CNOT6	CCR4-NOT transcription complex subunit 6	8110589	1,89×10^−03	−1,201	4,78×10^−02	Nucleus	enzyme
CNPY2	canopy FGF signaling regulator 2	7964076	1,77×10^−03	−1,327	4,74×10^−02	Plasma Membrane	other
COA5	cytochrome c oxidase assembly factor 5	8054131	9,47×10^−04	−1,335	4,33×10^−02	Cytoplasm	other
COA6	cytochrome c oxidase assembly factor 6	7910630	3,16×10^−04	−1,440	3,95×10^−02	Cytoplasm	other
COG5	component of oligomeric golgi complex 5	8142143	1,11×10^−03	−1,217	4,53×10^−02	Cytoplasm	transporter
COG8	component of oligomeric golgi complex 8	8002272	1,93×10^−03	−1,257	4,78×10^−02	Cytoplasm	transporter
COL10A1	collagen type X alpha 1 chain	8129082	2,07×10^−03	−1,182	4,89×10^−02	Extracellular Space	other
COMMD3	COMM domain containing 3	7926596	5,97×10^−04	−1,385	4,10×10^−02	Extracellular Space	other
COMMD8	COMM domain containing 8	8100145	1,60×10^−03	−1,362	4,69×10^−02	Other	other
COP1	COP1 E3 ubiquitin ligase	7922504	2,31×10^−04	−1,218	4,02×10^−02	Cytoplasm	enzyme
COPS6	COP9 signalosome subunit 6	8134699	1,28×10^−03	−1,273	4,57×10^−02	Nucleus	other
COX4I2	cytochrome c oxidase subunit 4I2	8061572	1,87×10^−03	−1,313	4,77×10^−02	Cytoplasm	enzyme
COX5A	cytochrome c oxidase subunit 5A	7990436	1,24×10^−03	−1,214	4,53×10^−02	Cytoplasm	enzyme
COX6A1	cytochrome c oxidase subunit 6A1	8119153	5,23×10^−04	−1,360	3,92×10^−02	Cytoplasm	enzyme
CPD	carboxypeptidase D	8006123	1,92×10^−03	−1,194	4,76×10^−02	Extracellular Space	peptidase
CPM	carboxypeptidase M	7964834	2,11×10^−03	−1,262	4,92×10^−02	Plasma Membrane	peptidase
CRAT	carnitine O-acetyltransferase	8164535	1,94×10^−03	−1,173	4,78×10^−02	Cytoplasm	enzyme
CRBN	cereblon	8085081	8,54×10^−04	−1,305	4,26×10^−02	Cytoplasm	enzyme
CREBL2	cAMP responsive element binding protein like 2	7954021	3,33×10^−04	−1,260	3,88×10^−02	Nucleus	transcription regulator
CRIPT	CXXC repeat containing interactor of PDZ3 domain	8041813	2,53×10^−04	−1,460	3,91×10^−02	Cytoplasm	other
CRLS1	cardiolipin synthase 1	8060839	7,45×10^−05	−1,247	4,91×10^−02	Cytoplasm	enzyme
CRNKL1	crooked neck pre-mRNA splicing factor 1	8065256	1,57×10^−03	−1,316	4,67×10^−02	Nucleus	other
CRTC3	CREB regulated transcription coactivator 3	7986049	5,28×10^−04	−1,211	3,94×10^−02	Nucleus	other
CRYZ	crystallin zeta	7917037	1,56×10^−03	−1,366	4,69×10^−02	Cytoplasm	enzyme
CSN3	casein kappa	8095477	2,15×10^−03	1,335	4,96×10^−02	Extracellular Space	other
CSTA	cystatin A	8082058	8,56×10^−04	−1,302	4,25×10^−02	Cytoplasm	other
CTCFL	CCCTC-binding factor like	8067206	1,23×10^−03	−1,263	4,52×10^−02	Nucleus	transcription regulator
CUL3	cullin 3	8059393	2,12×10^−03	−1,222	4,93×10^−02	Nucleus	enzyme
CUL4B	cullin 4B	8174794	2,09×10^−03	−1,258	4,90×10^−02	Nucleus	other
CUX1	cut like homeobox 1	8135114	1,64×10^−03	−1,207	4,72×10^−02	Nucleus	transcription regulator
CWC15	CWC15 spliceosome associated protein homolog	7951068	7,39×10^−04	−1,366	4,22×10^−02	Nucleus	other
CWF19L2	CWF19 like cell cycle control factor 2	7951447	1,49×10^−03	−1,225	4,69×10^−02	Nucleus	other
CXCL12	C-X-C motif chemokine ligand 12	7933194	5,30×10^−04	−1,318	3,93×10^−02	Extracellular Space	cytokine
CXXC5	CXXC finger protein 5	8108447	1,83×10^−03	−1,175	4,77×10^−02	Nucleus	other
CYB561	cytochrome b561	8017378	1,38×10^−04	−1,387	4,54×10^−02	Cytoplasm	enzyme
CYB5A	cytochrome b5 type A	8023855	3,12×10^−04	−1,259	3,98×10^−02	Cytoplasm	enzyme
CYYR1	cysteine and tyrosine rich 1	8069668	1,85×10^−03	−1,252	4,79×10^−02	Other	other
CZIB	CXXC motif containing zinc binding protein	7916262	4,40×10^−04	−1,254	3,83×10^−02	Cytoplasm	other
DAD1	defender against cell death 1	7977775	1,21×10^−03	−1,329	4,54×10^−02	Cytoplasm	other
DAPK1	death associated protein kinase 1	8156199	9,77×10^−04	−1,192	4,39×10^−02	Cytoplasm	kinase
DARS1	aspartyl-tRNA synthetase 1	8055445	6,28×10^−05	−1,300	4,81×10^−02	Cytoplasm	enzyme
DBI	diazepam binding inhibitor, acyl-CoA binding protein	8044804	1,96×10^−03	−1,262	4,80×10^−02	Cytoplasm	other
DBR1	debranching RNA lariats 1	8090960	1,93×10^−03	−1,367	4,77×10^−02	Nucleus	enzyme
DCAF10	DDB1 and CUL4 associated factor 10	8155312	1,15×10^−03	−1,317	4,54×10^−02	Nucleus	other
DCAF17	DDB1 and CUL4 associated factor 17	8046318	1,15×10^−03	−1,390	4,55×10^−02	Nucleus	other
DCAF6	DDB1 and CUL4 associated factor 6	7907104	1,92×10^−03	−1,267	4,77×10^−02	Nucleus	transcription regulator
DCAF7	DDB1 and CUL4 associated factor 7	8009164	1,32×10^−03	−1,234	4,58×10^−02	Cytoplasm	other
DCAF8	DDB1 and CUL4 associated factor 8	7921552	1,58×10^−03	−1,185	4,68×10^−02	Nucleus	other
DCBLD2	discoidin, CUB and LCCL domain containing 2	8089082	1,76×10^−03	−1,246	4,76×10^−02	Plasma Membrane	other
DDOST	dolichyl-diphosphooligosaccharide--protein glycosyltransferase non-catalytic subunit	7913256	1,48×10^−03	−1,234	4,68×10^−02	Cytoplasm	enzyme
DDR2	discoidin domain receptor tyrosine kinase 2	7906878	1,31×10^−03	−1,248	4,58×10^−02	Plasma Membrane	kinase
DDRGK1	DDRGK domain containing 1	8064601	1,90×10^−03	−1,299	4,78×10^−02	Extracellular Space	other
DDT	D-dopachrome tautomerase	8074969	9,78×10^−04	−1,368	4,38×10^−02	Cytoplasm	enzyme
DDX1	DEAD-box helicase 1	8040386	6,90×10^−04	−1,265	4,15×10^−02	Nucleus	enzyme
DDX10	DEAD-box helicase 10	7943690	2,06×10^−04	−1,245	4,06×10^−02	Nucleus	enzyme
DDX17	DEAD-box helicase 17	8076077	8,16×10^−04	−1,221	4,22×10^−02	Nucleus	enzyme
DDX24	DEAD-box helicase 24	7981032	1,84×10^−03	−1,186	4,78×10^−02	Nucleus	enzyme
DECR1	2,4-dienoyl-CoA reductase 1	8147228	8,60×10^−04	−1,216	4,23×10^−02	Cytoplasm	enzyme
DEFB131A/DEFB131B	defensin beta 131A	8094139	1,85×10^−03	−1,519	4,78×10^−02	Extracellular Space	other
DENND2C	DENN domain containing 2C	7918747	1,41×10^−03	−1,230	4,63×10^−02	Nucleus	other
DENR	density regulated re-initiation and release factor	7959473	1,00×10^−03	−1,309	4,43×10^−02	Other	other
DGAT2	diacylglycerol O-acyltransferase 2	7942613	6,00×10^−05	−1,293	4,86×10^−02	Cytoplasm	enzyme
DHRS7	dehydrogenase/reductase 7	7979473	1,87×10^−03	−1,360	4,77×10^−02	Cytoplasm	enzyme
DIAPH2	diaphanous related formin 2	8168691	1,91×10^−03	−1,261	4,78×10^−02	Cytoplasm	other
DIMT1	DIM1 rRNA methyltransferase and ribosome maturation factor	8112312	1,43×10^−03	−1,178	4,64×10^−02	Cytoplasm	enzyme
DIPK1B	divergent protein kinase domain 1B	8159373	7,56×10^−04	−1,225	4,25×10^−02	Other	other
DMAC1	distal membrane arm assembly component 1	8160036	2,40×10^−04	−1,345	4,07×10^−02	Cytoplasm	other
DMXL1	Dmx like 1	8107474	1,40×10^−03	−1,292	4,63×10^−02	Extracellular Space	other
DNAJB14	DnaJ heat shock protein family (Hsp40) member B14	8101934	4,85×10^−04	−1,172	3,86×10^−02	Cytoplasm	enzyme
DNAJC13	DnaJ heat shock protein family (Hsp40) member C13	8082688	2,03×10^−03	−1,293	4,85×10^−02	Cytoplasm	other
DNMBP	dynamin binding protein	7935660	2,15×10^−03	−1,276	4,96×10^−02	Cytoplasm	other
DOCK9	dedicator of cytokinesis 9	7972487	1,96×10^−03	−1,313	4,81×10^−02	Cytoplasm	other
DPM1	dolichyl-phosphate mannosyltransferase subunit 1, catalytic	8067017	2,22×10^−03	−1,312	4,98×10^−02	Cytoplasm	enzyme
DRG1	developmentally regulated GTP binding protein 1	8072488	1,72×10^−03	−1,427	4,76×10^−02	Cytoplasm	enzyme
DSG2	desmoglein 2	8020779	8,60×10^−04	−1,336	4,23×10^−02	Plasma Membrane	other
DSTN	destrin, actin depolymerizing factor	8061114	1,08×10^−03	−1,346	4,50×10^−02	Cytoplasm	other
DTD2	D-aminoacyl-tRNA deacylase 2	7978527	7,92×10^−04	−1,234	4,29×10^−02	Other	enzyme
DUSP12	dual specificity phosphatase 12	7906810	7,50×10^−05	−1,410	4,83×10^−02	Nucleus	phosphatase
DUT	deoxyuridine triphosphatase	7983594	1,67×10^−03	−1,314	4,74×10^−02	Nucleus	enzyme
EAPP	E2F associated phosphoprotein	7978558	1,03×10^−03	−1,270	4,47×10^−02	Cytoplasm	other
ECHS1	enoyl-CoA hydratase, short chain 1	7937217	1,69×10^−04	−1,185	4,43×10^−02	Cytoplasm	enzyme
ECPAS	Ecm29 proteasome adaptor and scaffold	8163275	1,17×10^−03	−1,234	4,55×10^−02	Cytoplasm	other
ECRG4	ECRG4 augurin precursor	8044143	7,98×10^−04	−1,407	4,26×10^−02	Extracellular Space	other
EDEM1	ER degradation enhancing alpha-mannosidase like protein 1	8077458	2,15×10^−04	−1,329	3,95×10^−02	Cytoplasm	enzyme
EDIL3	EGF like repeats and discoidin domains 3	8112980	1,63×10^−03	−1,370	4,73×10^−02	Extracellular Space	other
EEA1	early endosome antigen 1	7965436	1,92×10^−03	−1,249	4,77×10^−02	Cytoplasm	other
EEF1B2	eukaryotic translation elongation factor 1 beta 2	8047771	1,17×10^−03	−1,246	4,55×10^−02	Cytoplasm	translation regulator
EEF1G	eukaryotic translation elongation factor 1 gamma	8143035	7,62×10^−04	−1,324	4,25×10^−02	Cytoplasm	translation regulator
EGLN1	egl-9 family hypoxia inducible factor 1	7925048	1,10×10^−03	−1,272	4,52×10^−02	Cytoplasm	enzyme
EIF2A	eukaryotic translation initiation factor 2A	8083333	1,48×10^−03	−1,209	4,68×10^−02	Cytoplasm	translation regulator
EIF2AK4	eukaryotic translation initiation factor 2 alpha kinase 4	7982620	8,38×10^−04	−1,280	4,25×10^−02	Cytoplasm	kinase
EIF2S2	eukaryotic translation initiation factor 2 subunit beta	8065730	2,06×10^−04	−1,296	4,09×10^−02	Cytoplasm	translation regulator
EIF2S3	eukaryotic translation initiation factor 2 subunit gamma	8166493	2,02×10^−03	−1,228	4,84×10^−02	Cytoplasm	translation regulator
EIF3H	eukaryotic translation initiation factor 3 subunit H	8152465	8,05×10^−04	−1,313	4,26×10^−02	Cytoplasm	enzyme
EIF4G3	eukaryotic translation initiation factor 4 gamma 3	7913319	7,85×10^−04	−1,185	4,31×10^−02	Cytoplasm	translation regulator
ELMO1	engulfment and cell motility 1	8139057	1,74×10^−03	−1,181	4,77×10^−02	Cytoplasm	other
ELOC	elongin C	8151413	1,10×10^−03	−1,332	4,52×10^−02	Nucleus	transcription regulator
ELP3	elongator acetyltransferase complex subunit 3	8145586	3,72×10^−04	−1,287	3,84×10^−02	Nucleus	enzyme
EMC2	ER membrane protein complex subunit 2	8147864	7,73×10^−04	−1,311	4,29×10^−02	Nucleus	other
EMC3	ER membrane protein complex subunit 3	8085263	5,11×10^−04	−1,319	3,98×10^−02	Nucleus	other
EMC4	ER membrane protein complex subunit 4	7982507	1,07×10^−03	−1,352	4,49×10^−02	Cytoplasm	other
EMC7	ER membrane protein complex subunit 7	7987172	1,52×10^−03	−1,357	4,71×10^−02	Cytoplasm	other
ENAH	ENAH actin regulator	7924619	1,68×10^−03	−1,123	4,73×10^−02	Plasma Membrane	other
ENPP2	ectonucleotide pyrophosphatase/phosphodiesterase 2	8152522	3,55×10^−04	−1,195	3,95×10^−02	Plasma Membrane	enzyme
ENSA	endosulfine alpha	7919763	1,32×10^−03	−1,251	4,58×10^−02	Cytoplasm	transporter
EPB41L2	erythrocyte membrane protein band 4.1 like 2	8129497	2,10×10^−03	−1,258	4,91×10^−02	Plasma Membrane	other
EPB41L4A-AS1	EPB41L4A antisense RNA 1	8107321	1,87×10^−03	−1,266	4,78×10^−02	Other	other
EPC1	enhancer of polycomb homolog 1	7932938	1,31×10^−03	−1,177	4,58×10^−02	Nucleus	transcription regulator
EPRS1	glutamyl-prolyl-tRNA synthetase 1	7924351	4,72×10^−04	−1,303	3,83×10^−02	Cytoplasm	enzyme
EPS8	epidermal growth factor receptor pathway substrate 8	7961546	7,26×10^−04	−1,194	4,20×10^−02	Cytoplasm	other
ERAP1	endoplasmic reticulum aminopeptidase 1	8113250	9,79×10^−04	−1,270	4,38×10^−02	Extracellular Space	peptidase
ERC1	ELKS/RAB6-interacting/CAST family member 1	7952988	1,78×10^−04	−1,218	4,30×10^−02	Cytoplasm	other
ERCC4	ERCC excision repair 4, endonuclease catalytic subunit	7993298	3,60×10^−04	−1,337	3,89×10^−02	Nucleus	enzyme
ERLEC1	endoplasmic reticulum lectin 1	8041967	5,33×10^−05	−1,284	4,72×10^−02	Cytoplasm	other
ERLIN1	ER lipid raft associated 1	7935692	3,81×10^−04	−1,288	3,87×10^−02	Plasma Membrane	other
ERP29	endoplasmic reticulum protein 29	7958819	1,71×10^−03	−1,323	4,74×10^−02	Cytoplasm	transporter
ERP44	endoplasmic reticulum protein 44	8162833	1,00×10^−04	−1,347	4,74×10^−02	Cytoplasm	enzyme
ETFA	electron transfer flavoprotein subunit alpha	7990566	1,64×10^−03	−1,289	4,73×10^−02	Cytoplasm	transporter
EXD1	exonuclease 3'-5' domain containing 1	7987623	9,73×10^−04	−1,212	4,39×10^−02	Other	other
EXOSC1	exosome component 1	7935462	1,54×10^−03	−1,468	4,69×10^−02	Nucleus	enzyme
FABP5	fatty acid binding protein 5	7948420	1,22×10^−03	−1,293	4,54×10^−02	Cytoplasm	transporter
FADS1	fatty acid desaturase 1	7948612	1,37×10^−03	−1,252	4,60×10^−02	Plasma Membrane	enzyme
FAF1	Fas associated factor 1	7915995	1,34×10^−03	−1,243	4,57×10^−02	Nucleus	other
FAH	fumarylacetoacetate hydrolase	7985268	1,43×10^−03	−1,253	4,64×10^−02	Cytoplasm	enzyme
FAHD2B	fumarylacetoacetate hydrolase domain containing 2B	8054045	1,69×10^−03	−1,208	4,73×10^−02	Cytoplasm	other
FAIM	Fas apoptotic inhibitory molecule	8083000	1,59×10^−03	−1,422	4,69×10^−02	Plasma Membrane	other
FAM107B	family with sequence similarity 107 member B	7932160	9,05×10^−04	−1,224	4,27×10^−02	Other	other
FAM110B	family with sequence similarity 110 member B	8146533	4,29×10^−04	−1,309	3,80×10^−02	Cytoplasm	other
FAM118B	family with sequence similarity 118 member B	7945058	5,71×10^−04	−1,269	4,07×10^−02	Other	other
FAM120AOS	family with sequence similarity 120 member A opposite strand	8162466	6,53×10^−04	−1,242	4,12×10^−02	Other	other
FAM174A	family with sequence similarity 174 member A	8107119	1,59×10^−03	−1,221	4,69×10^−02	Extracellular Space	other
FAM185A	family with sequence similarity 185 member A	8135211	7,70×10^−04	−1,331	4,28×10^−02	Cytoplasm	other
FAM27B	family with sequence similarity 27 member B	8155572	2,08×10^−04	−1,317	4,01×10^−02	Other	other
FAM8A1	family with sequence similarity 8 member A1	8117071	2,05×10^−03	−1,196	4,86×10^−02	Other	other
FAXDC2	fatty acid hydroxylase domain containing 2	8115397	1,81×10^−04	−1,342	4,25×10^−02	Cytoplasm	other
FBLN2	fibulin 2	8077970	1,98×10^−04	−1,185	4,13×10^−02	Extracellular Space	other
FBXO22	F-box protein 22	7985053	2,10×10^−04	−1,211	3,98×10^−02	Cytoplasm	enzyme
FBXO25	F-box protein 25	8144239	1,98×10^−03	−1,223	4,83×10^−02	Nucleus	enzyme
FBXO8	F-box protein 8	8103755	6,45×10^−04	−1,227	4,14×10^−02	Cytoplasm	other
FBXO9	F-box protein 9	8120251	5,97×10^−04	−1,278	4,11×10^−02	Cytoplasm	enzyme
FDFT1	farnesyl-diphosphate farnesyltransferase 1	8144669	2,47×10^−04	−1,323	3,92×10^−02	Cytoplasm	enzyme
FDPS	farnesyl diphosphate synthase	7905986	4,30×10^−04	−1,346	3,80×10^−02	Cytoplasm	enzyme
FER	FER tyrosine kinase	8107208	3,92×10^−04	−1,260	3,83×10^−02	Cytoplasm	kinase
FEZ2	fasciculation and elongation protein zeta 2	8051427	1,50×10^−03	−1,213	4,69×10^−02	Cytoplasm	other
FGD4	FYVE, RhoGEF and PH domain containing 4	7954729	1,02×10^−03	−1,261	4,47×10^−02	Cytoplasm	other
FGF2	fibroblast growth factor 2	8097256	2,20×10^−03	−1,177	4,96×10^−02	Extracellular Space	growth factor
FHIP2A	FHF complex subunit HOOK interacting protein 2A	7930682	1,42×10^−03	−1,277	4,64×10^−02	Other	other
FKBP9P1	FKBP prolyl isomerase 9 pseudogene 1	8139723	1,55×10^−03	−1,218	4,70×10^−02	Other	other
FMOD	fibromodulin	7923578	3,32×10^−04	−1,319	3,91×10^−02	Extracellular Space	other
FNBP1L	formin binding protein 1 like	7903092	1,18×10^−03	−1,262	4,56×10^−02	Cytoplasm	other
FNBP4	formin binding protein 4	7947969	2,11×10^−03	−1,182	4,92×10^−02	Nucleus	other
FNTA	farnesyltransferase, CAAX box, alpha	8146268	1,66×10^−05	−1,366	3,13×10^−02	Cytoplasm	enzyme
FOXN3	forkhead box N3	7980680	4,90×10^−05	−1,174	4,79×10^−02	Nucleus	transcription regulator
FRG1JP	FSHD region gene 1 family member J, pseudogene	8161509	2,00×10^−03	−1,222	4,83×10^−02	Other	other
FUCA2	alpha-L-fucosidase 2	8129974	8,18×10^−04	−1,258	4,23×10^−02	Extracellular Space	enzyme
FUNDC2	FUN14 domain containing 2	8171001	1,62×10^−03	−1,476	4,72×10^−02	Cytoplasm	other
FZD4	frizzled class receptor 4	7950885	1,34×10^−03	−1,206	4,55×10^−02	Plasma Membrane	G-protein coupled receptor
GANAB	glucosidase II alpha subunit	7948744	3,05×10^−04	−1,252	4,05×10^−02	Cytoplasm	enzyme
GATAD1	GATA zinc finger domain containing 1	8134201	1,78×10^−03	−1,199	4,75×10^−02	Nucleus	transcription regulator
GATD3/LOC102724023	glutamine amidotransferase class 1 domain containing 3	8069026	6,80×10^−04	−1,241	4,17×10^−02	Cytoplasm	other
GCFC2	GC-rich sequence DNA-binding factor 2	8053288	1,85×10^−04	−1,354	4,20×10^−02	Nucleus	transcription regulator
GCLC	glutamate-cysteine ligase catalytic subunit	8127158	2,06×10^−03	−1,233	4,87×10^−02	Cytoplasm	enzyme
GCSH	glycine cleavage system protein H	8002999	2,07×10^−03	−1,359	4,89×10^−02	Cytoplasm	enzyme
GDI2	GDP dissociation inhibitor 2	7931873	6,23×10^−04	−1,228	4,09×10^−02	Cytoplasm	other
GEMIN5	gem nuclear organelle associated protein 5	8115410	1,37×10^−03	−1,361	4,60×10^−02	Nucleus	other
GGA2	golgi associated, gamma adaptin ear containing, ARF binding protein 2	8000284	1,45×10^−03	−1,261	4,67×10^−02	Cytoplasm	transporter
GGNBP2	gametogenetin binding protein 2	8006638	1,54×10^−03	−1,218	4,69×10^−02	Other	other
GINM1	glycosylated integral membrane protein 1	8122689	6,80×10^−04	−1,296	4,17×10^−02	Cytoplasm	other
GK5	glycerol kinase 5	8091120	8,27×10^−06	−1,263	3,91×10^−02	Other	kinase
GKAP1	G kinase anchoring protein 1	8162006	1,56×10^−03	−1,348	4,69×10^−02	Cytoplasm	other
GLCCI1	glucocorticoid induced 1	8131496	1,10×10^−03	−1,187	4,52×10^−02	Cytoplasm	other
GLG1	golgi glycoprotein 1	8002729	1,87×10^−03	−1,171	4,77×10^−02	Cytoplasm	other
GLRX2	glutaredoxin 2	7923027	2,01×10^−03	−1,310	4,82×10^−02	Cytoplasm	enzyme
GLUD1	glutamate dehydrogenase 1	7934852	1,49×10^−03	−1,209	4,68×10^−02	Cytoplasm	enzyme
GNG11	G protein subunit gamma 11	8134257	7,03×10^−04	−1,435	4,16×10^−02	Plasma Membrane	other
GNG3	G protein subunit gamma 3	7940673	2,08×10^−03	−1,279	4,90×10^−02	Plasma Membrane	other
GNG5B	G protein subunit gamma 5B	8174509	3,21×10^−05	−1,321	4,79×10^−02	Other	other
GNPNAT1	glucosamine-phosphate N-acetyltransferase 1	7979196	1,70×10^−03	−1,244	4,73×10^−02	Cytoplasm	enzyme
GOLGA4	golgin A4	8078569	1,56×10^−03	−1,205	4,69×10^−02	Cytoplasm	other
GON4L	gon-4 like	7920810	1,13×10^−03	−1,320	4,55×10^−02	Cytoplasm	transcription regulator
GPAM	glycerol-3-phosphate acyltransferase, mitochondrial	7936322	3,13×10^−04	−1,234	3,94×10^−02	Cytoplasm	enzyme
GPATCH8	G-patch domain containing 8	8016077	2,23×10^−03	−1,243	4,98×10^−02	Other	other
GPC3	glypican 3	8175234	1,64×10^−03	−1,283	4,72×10^−02	Plasma Membrane	other
GPN3	GPN-loop GTPase 3	7966321	1,51×10^−03	−1,315	4,70×10^−02	Cytoplasm	other
GPR146	G protein-coupled receptor 146	8131067	1,98×10^−03	−1,275	4,82×10^−02	Plasma Membrane	G-protein coupled receptor
GPR89A/GPR89B	G protein-coupled receptor 89A	7919251	6,14×10^−04	−1,272	4,09×10^−02	Cytoplasm	ion channel
GPRC5B	G protein-coupled receptor class C group 5 member B	7999909	1,12×10^−03	−1,294	4,55×10^−02	Plasma Membrane	G-protein coupled receptor
GSE1	Gse1 coiled-coil protein	7997680	2,11×10^−03	−1,184	4,92×10^−02	Extracellular Space	other
GTF2F2	general transcription factor IIF subunit 2	7968915	1,30×10^−03	−1,255	4,59×10^−02	Nucleus	transcription regulator
GTF2I	general transcription factor IIi	8133504	3,74×10^−04	−1,275	3,83×10^−02	Nucleus	transcription regulator
GTF2IRD2/GTF2IRD2B	GTF2I repeat domain containing 2	8140170	1,09×10^−04	−1,235	4,42×10^−02	Nucleus	other
GTF3C6	general transcription factor IIIC subunit 6	8121502	7,22×10^−04	−1,370	4,20×10^−02	Nucleus	transcription regulator
GTPBP10	GTP binding protein 10	8134079	6,64×10^−04	−1,417	4,14×10^−02	Cytoplasm	other
GTPBP8	GTP binding protein 8 (putative)	8081676	5,90×10^−04	−1,322	4,12×10^−02	Cytoplasm	other
GUCY1A2	guanylate cyclase 1 soluble subunit alpha 2	7951437	1,23×10^−03	−1,297	4,53×10^−02	Cytoplasm	enzyme
GUCY1B1	guanylate cyclase 1 soluble subunit beta 1	8097973	5,76×10^−04	−1,185	4,08×10^−02	Cytoplasm	enzyme
H1-0	H1.0 linker histone	8072926	4,89×10^−04	−1,169	3,86×10^−02	Nucleus	other
H2AZ2	H2A.Z variant histone 2	8139421	7,88×10^−04	−1,271	4,30×10^−02	Nucleus	other
H4C15	H4 clustered histone 15	7905067	2,16×10^−03	−1,536	4,95×10^−02	Nucleus	other
HADH	hydroxyacyl-CoA dehydrogenase	8096753	3,00×10^−04	−1,344	4,03×10^−02	Cytoplasm	enzyme
HADHB	hydroxyacyl-CoA dehydrogenase trifunctional multienzyme complex subunit beta	8040639	2,37×10^−04	−1,367	4,10×10^−02	Cytoplasm	enzyme
HAS3	hyaluronan synthase 3	7996883	1,71×10^−03	−1,221	4,74×10^−02	Plasma Membrane	enzyme
HAUS3	HAUS augmin like complex subunit 3	8098985	1,52×10^−04	−1,290	4,68×10^−02	Cytoplasm	other
HBP1	HMG-box transcription factor 1	8135392	2,44×10^−04	−1,346	4,00×10^−02	Nucleus	transcription regulator
HCCS	holocytochrome c synthase	8165995	2,07×10^−03	−1,278	4,88×10^−02	Cytoplasm	enzyme
HDAC2	histone deacetylase 2	8129045	1,30×10^−03	−1,305	4,59×10^−02	Nucleus	transcription regulator
HDDC2	HD domain containing 2	8129363	1,16×10^−03	−1,354	4,55×10^−02	Cytoplasm	other
HDHD2	haloacid dehalogenase like hydrolase domain containing 2	8023165	5,14×10^−06	−1,368	3,64×10^−02	Cytoplasm	other
HDLBP	high density lipoprotein binding protein	8060225	1,12×10^−03	−1,194	4,55×10^−02	Nucleus	transporter
HEBP1	heme binding protein 1	7961390	1,87×10^−03	−1,318	4,77×10^−02	Cytoplasm	other
HEBP2	heme binding protein 2	8122317	1,14×10^−03	−1,216	4,55×10^−02	Cytoplasm	other
HEXB	hexosaminidase subunit beta	8106252	7,92×10^−04	−1,324	4,29×10^−02	Cytoplasm	enzyme
HEXIM1	HEXIM P-TEFb complex subunit 1	8007745	2,05×10^−03	−1,291	4,87×10^−02	Nucleus	transcription regulator
HIGD2A	HIG1 hypoxia inducible domain family member 2A	8110166	4,45×10^−04	−1,397	3,83×10^−02	Cytoplasm	other
HINT1	histidine triad nucleotide binding protein 1	8113873	8,03×10^−04	−1,309	4,26×10^−02	Nucleus	enzyme
HLA-DPA1	major histocompatibility complex, class II, DP alpha 1	8180100	1,26×10^−03	−1,205	4,55×10^−02	Plasma Membrane	transmembrane receptor
HLA-DRA	major histocompatibility complex, class II, DR alpha	8118548	4,15×10^−04	−1,406	3,78×10^−02	Plasma Membrane	transmembrane receptor
HLA-DRB5	major histocompatibility complex, class II, DR beta 5	8125436	1,34×10^−03	−1,249	4,56×10^−02	Plasma Membrane	transmembrane receptor
HLA-F	major histocompatibility complex, class I, F	8179049	1,91×10^−03	−1,249	4,77×10^−02	Plasma Membrane	transmembrane receptor
HMBOX1	homeobox containing 1	8145636	8,84×10^−04	−1,215	4,25×10^−02	Nucleus	transcription regulator
HMGB1	high mobility group box 1	7970858	1,33×10^−03	−1,379	4,58×10^−02	Nucleus	transcription regulator
HMGN4	high mobility group nucleosomal binding domain 4	8117510	8,33×10^−04	−1,259	4,25×10^−02	Nucleus	other
HNMT	histamine N-methyltransferase	8045499	8,51×10^−04	−1,298	4,26×10^−02	Cytoplasm	enzyme
HNRNPA1	heterogeneous nuclear ribonucleoprotein A1	7955890	2,30×10^−05	−1,350	3,84×10^−02	Nucleus	other
HNRNPA1L2	heterogeneous nuclear ribonucleoprotein A1 like 2	7969263	1,50×10^−03	−1,207	4,68×10^−02	Other	other
HOXA7	homeobox A7	8138745	2,62×10^−04	−1,313	3,92×10^−02	Nucleus	transcription regulator
HOXD8	homeobox D8	8046546	1,15×10^−03	−1,307	4,54×10^−02	Nucleus	transcription regulator
HP1BP3	heterochromatin protein 1 binding protein 3	7913300	1,94×10^−03	−1,229	4,78×10^−02	Nucleus	other
HS2ST1	heparan sulfate 2-O-sulfotransferase 1	7902789	5,67×10^−04	−1,295	4,07×10^−02	Cytoplasm	enzyme
HSD17B10	hydroxysteroid 17-beta dehydrogenase 10	8172905	2,15×10^−03	−1,359	4,97×10^−02	Cytoplasm	enzyme
HSF2BP	heat shock transcription factor 2 binding protein	8070689	3,99×10^−04	−1,361	3,83×10^−02	Cytoplasm	other
HSP90AA4P	heat shock protein 90 alpha family class A member 4, pseudogene	8098707	1,70×10^−04	−1,277	4,39×10^−02	Other	other
HSP90AB4P	heat shock protein 90 alpha family class B member 4, pseudogene	7989245	5,93×10^−04	−1,259	4,11×10^−02	Other	other
HSPA5	heat shock protein family A (Hsp70) member 5	8164165	3,19×10^−04	−1,345	3,94×10^−02	Cytoplasm	enzyme
HSPB2	heat shock protein family B (small) member 2	7943787	1,85×10^−03	−1,301	4,78×10^−02	Cytoplasm	other
HTATSF1	HIV-1 Tat specific factor 1	8170166	6,72×10^−04	−1,320	4,15×10^−02	Nucleus	transcription regulator
HUWE1	HECT, UBA and WWE domain containing E3 ubiquitin protein ligase 1	8172914	1,91×10^−03	−1,197	4,78×10^−02	Nucleus	transcription regulator
IAH1	isoamyl acetate hydrolyzing esterase 1 (putative)	8040163	1,32×10^−03	−1,315	4,58×10^−02	Cytoplasm	other
IARS1	isoleucyl-tRNA synthetase 1	8162313	9,40×10^−04	−1,260	4,33×10^−02	Cytoplasm	enzyme
ICA1	islet cell autoantigen 1	8138202	1,74×10^−03	−1,320	4,76×10^−02	Cytoplasm	other
ICE2	interactor of little elongation complex ELL subunit 2	7989347	1,51×10^−04	−1,408	4,71×10^−02	Nucleus	other
IDH3B	isocitrate dehydrogenase (NAD(+)) 3 non-catalytic subunit beta	8064522	3,60×10^−04	−1,293	3,88×10^−02	Cytoplasm	enzyme
IDS	iduronate 2-sulfatase	8175593	9,77×10^−04	−1,238	4,39×10^−02	Cytoplasm	enzyme
IFIT5	interferon induced protein with tetratricopeptide repeats 5	7929072	1,47×10^−03	−1,337	4,69×10^−02	Plasma Membrane	other
IFT25	intraflagellar transport 25	7916356	8,13×10^−04	−1,493	4,24×10^−02	Extracellular Space	other
IGFBP7	insulin like growth factor binding protein 7	8100541	1,88×10^−03	−1,274	4,78×10^−02	Extracellular Space	transporter
IK	IK cytokine	8108568	3,85×10^−04	−1,290	3,84×10^−02	Extracellular Space	cytokine
INO80B	INO80 complex subunit B	8042859	1,16×10^−03	−1,230	4,56×10^−02	Nucleus	other
INTS9	integrator complex subunit 9	8150014	1,54×10^−04	−1,219	4,61×10^−02	Nucleus	other
IQCG	IQ motif containing G	8093258	2,92×10^−04	−1,287	3,98×10^−02	Cytoplasm	other
IRAG1	inositol 1,4,5-triphosphate receptor associated 1	7946589	3,75×10^−04	−1,215	3,82×10^−02	Cytoplasm	other
ISCA2	iron-sulfur cluster assembly 2	7975705	1,46×10^−03	−1,295	4,68×10^−02	Cytoplasm	other
ISCU	iron-sulfur cluster assembly enzyme	7958414	6,20×10^−04	−1,270	4,10×10^−02	Cytoplasm	other
ISY1	ISY1 splicing factor homolog	8090533	2,17×10^−03	−1,246	4,95×10^−02	Nucleus	other
ITGA6	integrin subunit alpha 6	8046380	1,92×10^−03	−1,307	4,77×10^−02	Plasma Membrane	transmembrane receptor
ITGB1	integrin subunit beta 1	7932966	1,08×10^−03	−1,261	4,50×10^−02	Plasma Membrane	transmembrane receptor
ITGB1BP1	integrin subunit beta 1 binding protein 1	8050176	1,10×10^−03	−1,273	4,52×10^−02	Plasma Membrane	other
ITSN2	intersectin 2	8050719	7,91×10^−04	−1,187	4,29×10^−02	Cytoplasm	other
IWS1	interacts with SUPT6H, CTD assembly factor 1	8055021	8,14×10^−04	−1,280	4,23×10^−02	Nucleus	enzyme
JAGN1	jagunal homolog 1	8077663	5,24×10^−04	−1,219	3,92×10^−02	Cytoplasm	other
KAT14	lysine acetyltransferase 14	8061138	1,83×10^−03	−1,234	4,78×10^−02	Nucleus	enzyme
KBTBD11	kelch repeat and BTB domain containing 11	8144317	8,01×10^−04	−1,360	4,26×10^−02	Other	other
KBTBD13	kelch repeat and BTB domain containing 13	7984253	4,71×10^−04	−1,204	3,84×10^−02	Cytoplasm	other
KCTD9P2	potassium channel tetramerization domain containing 9 pseudogene 2	8169109	9,29×10^−05	−1,499	4,97×10^−02	Other	other
KDM1A	lysine demethylase 1A	7898833	1,69×10^−03	−1,200	4,73×10^−02	Nucleus	enzyme
KDM4C	lysine demethylase 4C	8154333	1,89×10^−03	−1,262	4,76×10^−02	Nucleus	enzyme
KIAA0319L	KIAA0319 like	7914809	2,29×10^−04	−1,214	4,01×10^−02	Cytoplasm	other
KIF13A	kinesin family member 13A	8124088	1,09×10^−03	−1,227	4,50×10^−02	Cytoplasm	transporter
KLF3	KLF transcription factor 3	8094599	1,74×10^−04	−1,232	4,37×10^−02	Nucleus	transcription regulator
KLHDC2	kelch domain containing 2	7974229	3,27×10^−04	−1,338	3,92×10^−02	Cytoplasm	other
KLHL23/PHOSPHO2-KLHL23	kelch like family member 23	8046186	3,73×10^−04	−1,316	3,83×10^−02	Extracellular Space	other
KMT5B	lysine methyltransferase 5B	7949931	1,67×10^−03	−1,197	4,74×10^−02	Nucleus	enzyme
KRT10-AS1	KRT10 antisense RNA 1	8007108	1,99×10^−03	−1,564	4,83×10^−02	Other	other
KRTCAP2	keratinocyte associated protein 2	7920659	1,46×10^−03	−1,371	4,68×10^−02	Plasma Membrane	enzyme
LACC1	laccase domain containing 1	7968883	2,32×10^−03	−1,370	4,99×10^−02	Cytoplasm	enzyme
LAMTOR2	late endosomal/lysosomal adaptor, MAPK and MTOR activator 2	7906072	1,34×10^−03	−1,352	4,56×10^−02	Cytoplasm	other
LATS1	large tumor suppressor kinase 1	8130116	4,56×10^−04	−1,401	3,85×10^−02	Nucleus	kinase
LIAS	lipoic acid synthetase	8094688	1,62×10^−03	−1,270	4,72×10^−02	Cytoplasm	enzyme
LIFR	LIF receptor subunit alpha	8111677	1,20×10^−03	−1,275	4,55×10^−02	Plasma Membrane	transmembrane receptor
LIMCH1	LIM and calponin homology domains 1	8094789	1,47×10^−04	−1,253	4,62×10^−02	Cytoplasm	other
LINC00654	long intergenic non-protein coding RNA 654	8064866	1,32×10^−03	−1,293	4,58×10^−02	Other	other
LIX1L	limb and CNS expressed 1 like	7904742	1,04×10^−03	−1,284	4,47×10^−02	Other	other
LMBRD1	LMBR1 domain containing 1	8127425	1,19×10^−03	−1,315	4,55×10^−02	Cytoplasm	transporter
LMOD1	leiomodin 1	7923386	2,14×10^−03	−1,168	4,96×10^−02	Cytoplasm	other
LNX1	ligand of numb-protein X 1	8100362	2,31×10^−03	−1,208	4,99×10^−02	Cytoplasm	enzyme
LOC107984035 (includes others)	ribosomal protein L7a pseudogene 76	8155516	2,39×10^−04	−1,281	4,10×10^−02	Other	other
LPGAT1	lysophosphatidylglycerol acyltransferase 1	7924107	3,59×10^−04	−1,265	3,91×10^−02	Cytoplasm	enzyme
LRCH3	leucine rich repeats and calponin homology domain containing 3	8085000	1,03×10^−03	−1,211	4,46×10^−02	Cytoplasm	other
LRPPRC	leucine rich pentatricopeptide repeat containing	8051882	1,10×10^−04	−1,262	4,40×10^−02	Cytoplasm	other
LSM5	LSM5 homolog, U6 small nuclear RNA and mRNA degradation associated	8138912	1,45×10^−03	−1,348	4,66×10^−02	Cytoplasm	other
LSM6	LSM6 homolog, U6 small nuclear RNA and mRNA degradation associated	8097679	2,32×10^−03	−1,426	4,99×10^−02	Nucleus	other
LSM8	LSM8 homolog, U6 small nuclear RNA associated	8135688	2,47×10^−04	−1,318	3,94×10^−02	Nucleus	other
LTBP1	latent transforming growth factor beta binding protein 1	8041383	9,42×10^−04	−1,167	4,33×10^−02	Extracellular Space	other
LTBP2	latent transforming growth factor beta binding protein 2	7980152	1,74×10^−03	−1,089	4,77×10^−02	Extracellular Space	other
LTV1	LTV1 ribosome biogenesis factor	8122440	6,99×10^−04	−1,278	4,15×10^−02	Other	other
LZIC	leucine zipper and CTNNBIP1 domain containing	7912292	2,72×10^−04	−1,241	3,91×10^−02	Other	other
MAEA	macrophage erythroblast attacher, E3 ubiquitin ligase	8093462	2,00×10^−03	−1,241	4,83×10^−02	Plasma Membrane	other
MAGEH1	MAGE family member H1	8167887	1,23×10^−03	−1,286	4,52×10^−02	Cytoplasm	other
MAK16	MAK16 homolog	8145782	1,73×10^−03	−1,369	4,76×10^−02	Nucleus	other
MAP3K20	mitogen-activated protein kinase kinase kinase 20	8046461	1,95×10^−03	−1,253	4,80×10^−02	Cytoplasm	kinase
MAP4K5	mitogen-activated protein kinase kinase kinase kinase 5	7978997	1,87×10^−03	−1,222	4,76×10^−02	Cytoplasm	kinase
MAPKAPK5	MAPK activated protein kinase 5	7958800	6,63×10^−04	−1,174	4,14×10^−02	Cytoplasm	kinase
MAPKAPK5-AS1	MAPKAPK5 antisense RNA 1	7966441	2,99×10^−04	−1,490	4,04×10^−02	Other	other
MARCHF7	membrane associated ring-CH-type finger 7	8045919	1,19×10^−03	−1,225	4,54×10^−02	Extracellular Space	other
MARF1	meiosis regulator and mRNA stability factor 1	7999642	7,28×10^−04	−1,248	4,20×10^−02	Cytoplasm	other
MARK3	microtubule affinity regulating kinase 3	7977077	2,03×10^−03	−1,245	4,85×10^−02	Cytoplasm	kinase
MBD4	methyl-CpG binding domain 4, DNA glycosylase	8090577	4,48×10^−04	−1,282	3,83×10^−02	Nucleus	enzyme
MBNL2	muscleblind like splicing regulator 2	7969677	1,37×10^−03	−1,246	4,59×10^−02	Nucleus	other
MBTPS2	membrane bound transcription factor peptidase, site 2	8166382	1,92×10^−03	−1,260	4,77×10^−02	Cytoplasm	peptidase
MCEE	methylmalonyl-CoA epimerase	8052934	1,28×10^−03	−1,396	4,57×10^−02	Cytoplasm	enzyme
MCM3AP	minichromosome maintenance complex component 3 associated protein	8070988	2,04×10^−03	−1,223	4,86×10^−02	Nucleus	enzyme
MDH1	malate dehydrogenase 1	8042259	5,64×10^−04	−1,305	4,06×10^−02	Cytoplasm	enzyme
MDH2	malate dehydrogenase 2	8133690	7,54×10^−04	−1,223	4,24×10^−02	Cytoplasm	enzyme
MED10	mediator complex subunit 10	8110886	1,13×10^−03	−1,337	4,56×10^−02	Nucleus	transcription regulator
MED13	mediator complex subunit 13	8017312	1,72×10^−03	−1,207	4,74×10^−02	Nucleus	transcription regulator
MED31	mediator complex subunit 31	8011968	8,22×10^−04	−1,328	4,23×10^−02	Nucleus	transcription regulator
MED6	mediator complex subunit 6	7979931	7,30×10^−04	−1,401	4,20×10^−02	Nucleus	transcription regulator
MED7	mediator complex subunit 7	8115476	1,38×10^−03	−1,307	4,60×10^−02	Nucleus	transcription regulator
METAP2	methionyl aminopeptidase 2	7957633	1,26×10^−03	−1,212	4,56×10^−02	Cytoplasm	peptidase
MFSD4B	major facilitator superfamily domain containing 4B	8121525	9,91×10^−04	−1,308	4,41×10^−02	Other	peptidase
MGST1	microsomal glutathione S-transferase 1	7954196	9,17×10^−04	−1,267	4,28×10^−02	Cytoplasm	enzyme
MICU2	mitochondrial calcium uptake 2	7970546	1,25×10^−03	−1,220	4,56×10^−02	Cytoplasm	other
MIF4GD	MIF4G domain containing	8018343	1,14×10^−04	−1,358	4,33×10^−02	Other	other
MINDY3	MINDY lysine 48 deubiquitinase 3	7932285	1,60×10^−03	−1,263	4,69×10^−02	Nucleus	enzyme
MIR99AHG	mir-99a-let-7c cluster host gene	8067932	1,96×10^−03	−1,487	4,81×10^−02	Other	other
MIS12	MIS12 kinetochore complex component	8004144	6,47×10^−04	−1,286	4,14×10^−02	Nucleus	other
MITD1	microtubule interacting and trafficking domain containing 1	8054192	2,06×10^−03	−1,327	4,87×10^−02	Cytoplasm	other
MLX	MAX dimerization protein MLX	8007290	5,14×10^−04	−1,256	3,96×10^−02	Nucleus	transcription regulator
MMAB	metabolism of cobalamin associated B	7966213	4,43×10^−04	−1,285	3,82×10^−02	Cytoplasm	enzyme
MMD	monocyte to macrophage differentiation associated	8016832	2,19×10^−03	−1,237	4,97×10^−02	Plasma Membrane	kinase
MMUT	methylmalonyl-CoA mutase	8126860	2,90×10^−04	−1,271	3,99×10^−02	Cytoplasm	enzyme
MOB4	MOB family member 4, phocein	8047228	9,37×10^−04	−1,315	4,32×10^−02	Cytoplasm	other
MPC2	mitochondrial pyruvate carrier 2	7922095	6,94×10^−04	−1,242	4,14×10^−02	Plasma Membrane	transporter
MPHOSPH10	M-phase phosphoprotein 10	8042588	6,29×10^−04	−1,343	4,09×10^−02	Nucleus	other
MPLKIP	M-phase specific PLK1 interacting protein	8139203	1,03×10^−03	−1,244	4,47×10^−02	Nucleus	other
MRAP	melanocortin 2 receptor accessory protein	8068192	1,65×10^−03	−1,336	4,73×10^−02	Cytoplasm	other
MRFAP1L2	Morf4 family associated protein 1 like 2	8093943	1,60×10^−03	−1,220	4,69×10^−02	Other	other
MRPL1	mitochondrial ribosomal protein L1	8095894	1,05×10^−03	−1,316	4,48×10^−02	Cytoplasm	other
MRPL15	mitochondrial ribosomal protein L15	8146448	1,08×10^−03	−1,381	4,50×10^−02	Cytoplasm	other
MRPL16	mitochondrial ribosomal protein L16	7948424	1,58×10^−03	−1,284	4,69×10^−02	Cytoplasm	other
MRPL18	mitochondrial ribosomal protein L18	8123148	1,23×10^−05	−1,344	3,49×10^−02	Cytoplasm	translation regulator
MRPL19	mitochondrial ribosomal protein L19	8042962	7,83×10^−04	−1,155	4,31×10^−02	Cytoplasm	other
MRPL20	mitochondrial ribosomal protein L20	7911559	3,05×10^−04	−1,446	4,01×10^−02	Cytoplasm	other
MRPL3	mitochondrial ribosomal protein L3	8090678	7,82×10^−05	−1,274	4,62×10^−02	Cytoplasm	other
MRPL37	mitochondrial ribosomal protein L37	7901601	1,97×10^−03	−1,256	4,81×10^−02	Cytoplasm	enzyme
MRPL39	mitochondrial ribosomal protein L39	8069620	7,06×10^−04	−1,229	4,16×10^−02	Cytoplasm	other
MRPL44	mitochondrial ribosomal protein L44	8048752	6,82×10^−04	−1,368	4,17×10^−02	Cytoplasm	enzyme
MRPL46	mitochondrial ribosomal protein L46	7991209	1,88×10^−03	−1,340	4,78×10^−02	Cytoplasm	other
MRPS14	mitochondrial ribosomal protein S14	7922462	1,06×10^−03	−1,363	4,48×10^−02	Cytoplasm	other
MRPS15	mitochondrial ribosomal protein S15	7914940	6,62×10^−04	−1,307	4,15×10^−02	Cytoplasm	other
MRPS18C	mitochondrial ribosomal protein S18C	8096109	1,22×10^−03	−1,551	4,52×10^−02	Cytoplasm	other
MRPS22	mitochondrial ribosomal protein S22	8083011	1,70×10^−03	−1,389	4,74×10^−02	Cytoplasm	other
MRPS23	mitochondrial ribosomal protein S23	8016870	1,67×10^−03	−1,525	4,75×10^−02	Cytoplasm	other
MRPS34	mitochondrial ribosomal protein S34	7998585	8,57×10^−04	−1,360	4,24×10^−02	Cytoplasm	other
MRPS35	mitochondrial ribosomal protein S35	7954591	6,58×10^−05	−1,255	4,66×10^−02	Cytoplasm	other
MRPS5	mitochondrial ribosomal protein S5	8053763	1,68×10^−03	−1,229	4,74×10^−02	Cytoplasm	other
MRPS6	mitochondrial ribosomal protein S6	8068353	3,65×10^−04	−1,339	3,86×10^−02	Cytoplasm	other
MRTFB	myocardin related transcription factor B	7993310	1,20×10^−03	−1,333	4,54×10^−02	Nucleus	transcription regulator
MS4A1	membrane spanning 4-domains A1	7940287	1,63×10^−03	1,307	4,72×10^−02	Plasma Membrane	other
MSH3	mutS homolog 3	8106633	2,69×10^−04	−1,300	3,93×10^−02	Nucleus	enzyme
MSN	moesin	8167965	9,54×10^−04	−1,216	4,35×10^−02	Plasma Membrane	other
MTA1	metastasis associated 1	7977373	6,51×10^−04	−1,238	4,14×10^−02	Nucleus	transcription regulator
MTARC1	mitochondrial amidoxime reducing component 1	7909877	1,27×10^−03	−1,222	4,57×10^−02	Cytoplasm	enzyme
MTERF3	mitochondrial transcription termination factor 3	8151917	3,05×10^−04	−1,279	3,97×10^−02	Cytoplasm	other
MTHFS	methenyltetrahydrofolate synthetase	7990810	2,03×10^−03	−1,461	4,85×10^−02	Cytoplasm	enzyme
MTIF3	mitochondrial translational initiation factor 3	7970704	5,58×10^−04	−1,243	4,03×10^−02	Cytoplasm	translation regulator
MTMR10	myotubularin related protein 10	7987048	6,88×10^−04	−1,312	4,14×10^−02	Cytoplasm	other
MYL12A	myosin light chain 12A	8019924	6,84×10^−04	−1,292	4,15×10^−02	Cytoplasm	other
MYLK	myosin light chain kinase	8090098	9,54×10^−04	−1,220	4,33×10^−02	Cytoplasm	kinase
N4BP2L2	NEDD4 binding protein 2 like 2	7970907	9,54×10^−04	−1,234	4,34×10^−02	Nucleus	transcription regulator
NAA20	N-alpha-acetyltransferase 20, NatB catalytic subunit	8061262	1,26×10^−04	−1,282	4,46×10^−02	Cytoplasm	enzyme
NADK2	NAD kinase 2, mitochondrial	8111552	1,97×10^−03	−1,238	4,81×10^−02	Cytoplasm	kinase
NAE1	NEDD8 activating enzyme E1 subunit 1	8001876	1,47×10^−03	−1,288	4,69×10^−02	Cytoplasm	enzyme
NAP1L1	nucleosome assembly protein 1 like 1	7965048	1,81×10^−03	−1,189	4,75×10^−02	Nucleus	other
NBEAL1	neurobeachin like 1	8125750	1,81×10^−03	−1,276	4,75×10^−02	Other	other
NCBP1	nuclear cap binding protein subunit 1	8156718	4,56×10^−04	−1,265	3,82×10^−02	Nucleus	other
NCK1	NCK adaptor protein 1	8082911	1,88×10^−04	−1,321	4,23×10^−02	Cytoplasm	kinase
NCKAP1	NCK associated protein 1	8057517	1,59×10^−03	−1,244	4,69×10^−02	Plasma Membrane	other
NCOA1	nuclear receptor coactivator 1	8040552	6,06×10^−04	−1,278	4,09×10^−02	Nucleus	transcription regulator
NCOA4	nuclear receptor coactivator 4	7927536	3,29×10^−04	−1,364	3,90×10^−02	Nucleus	transcription regulator
NCSTN	nicastrin	7906576	1,71×10^−03	−1,263	4,74×10^−02	Plasma Membrane	peptidase
NDRG3	NDRG family member 3	8066051	1,31×10^−03	−1,289	4,58×10^−02	Cytoplasm	other
NDUFA2	NADH:ubiquinone oxidoreductase subunit A2	8114618	1,05×10^−05	−1,370	3,32×10^−02	Cytoplasm	enzyme
NDUFA4	NDUFA4 mitochondrial complex associated	8138224	1,62×10^−03	−1,284	4,72×10^−02	Cytoplasm	enzyme
NDUFAB1	NADH:ubiquinone oxidoreductase subunit AB1	8000323	4,61×10^−04	−1,375	3,82×10^−02	Cytoplasm	enzyme
NDUFAF5	NADH:ubiquinone oxidoreductase complex assembly factor 5	8061019	1,00×10^−04	−1,336	4,67×10^−02	Cytoplasm	other
NDUFB2	NADH:ubiquinone oxidoreductase subunit B2	8136602	1,12×10^−03	−1,261	4,55×10^−02	Cytoplasm	enzyme
NDUFB4	NADH:ubiquinone oxidoreductase subunit B4	8093314	9,32×10^−04	−1,317	4,31×10^−02	Cytoplasm	transporter
NDUFB5	NADH:ubiquinone oxidoreductase subunit B5	8084092	8,44×10^−04	−1,343	4,27×10^−02	Cytoplasm	enzyme
NDUFB6	NADH:ubiquinone oxidoreductase subunit B6	8160587	5,21×10^−04	−1,466	3,92×10^−02	Cytoplasm	enzyme
NDUFB8	NADH:ubiquinone oxidoreductase subunit B8	7935810	2,10×10^−03	−1,263	4,91×10^−02	Cytoplasm	enzyme
NDUFB9	NADH:ubiquinone oxidoreductase subunit B9	8148270	1,78×10^−04	−1,411	4,24×10^−02	Cytoplasm	enzyme
NDUFS6	NADH:ubiquinone oxidoreductase subunit S6	8104298	1,82×10^−03	−1,320	4,76×10^−02	Cytoplasm	enzyme
NDUFV2	NADH:ubiquinone oxidoreductase core subunit V2	8039068	3,90×10^−04	−1,306	3,86×10^−02	Cytoplasm	enzyme
NDUFV3	NADH:ubiquinone oxidoreductase subunit V3	8068857	5,88×10^−04	−1,248	4,12×10^−02	Cytoplasm	enzyme
NECAP2	NECAP endocytosis associated 2	7898337	2,09×10^−03	−1,234	4,90×10^−02	Cytoplasm	other
NEDD4L	NEDD4 like E3 ubiquitin protein ligase	8021376	3,55×10^−04	−1,274	3,94×10^−02	Cytoplasm	enzyme
NEPRO	nucleolus and neural progenitor protein	8089584	1,02×10^−03	−1,222	4,47×10^−02	Nucleus	other
NFIB	nuclear factor I B	8160138	1,31×10^−03	−1,282	4,58×10^−02	Nucleus	transcription regulator
NGDN	neuroguidin	7973414	2,04×10^−03	−1,320	4,85×10^−02	Cytoplasm	other
NID2	nidogen 2	7979133	1,25×10^−03	−1,199	4,55×10^−02	Extracellular Space	other
NIPSNAP3A	nipsnap homolog 3A	8157021	3,05×10^−04	−1,323	4,02×10^−02	Nucleus	other
NKIRAS1	NFKB inhibitor interacting Ras like 1	8085788	1,47×10^−03	−1,242	4,69×10^−02	Other	enzyme
NOL7	nucleolar protein 7	8116969	4,56×10^−04	−1,231	3,83×10^−02	Nucleus	other
NOL8	nucleolar protein 8	8162352	9,51×10^−04	−1,203	4,34×10^−02	Nucleus	other
NOMO1 (includes others)	NODAL modulator 1	7993371	3,65×10^−04	−1,254	3,85×10^−02	Plasma Membrane	other
NOPCHAP1	NOP protein chaperone 1	7958211	4,31×10^−04	−1,407	3,79×10^−02	Other	other
NOTCH2	notch receptor 2	7919095	1,84×10^−03	−1,179	4,78×10^−02	Plasma Membrane	transcription regulator
NPIPA5 (includes others)	nuclear pore complex interacting protein family member A1	7999634	1,66×10^−03	−1,220	4,74×10^−02	Nucleus	other
NR1D2	nuclear receptor subfamily 1 group D member 2	8078272	2,01×10^−03	−1,319	4,82×10^−02	Nucleus	ligand-dependent nuclear receptor
NR2F2	nuclear receptor subfamily 2 group F member 2	7986329	2,15×10^−03	−1,190	4,97×10^−02	Nucleus	ligand-dependent nuclear receptor
NRAS	NRAS proto-oncogene, GTPase	7918813	1,86×10^−03	−1,209	4,78×10^−02	Plasma Membrane	enzyme
NREP	neuronal regeneration related protein	8113504	1,45×10^−05	−1,331	3,15×10^−02	Cytoplasm	other
NRIP1	nuclear receptor interacting protein 1	8069553	8,72×10^−04	−1,241	4,23×10^−02	Nucleus	transcription regulator
NSA2	NSA2 ribosome biogenesis factor	8106271	9,09×10^−04	−1,244	4,27×10^−02	Nucleus	other
NSD1	nuclear receptor binding SET domain protein 1	8110289	6,38×10^−04	−1,191	4,12×10^−02	Nucleus	transcription regulator
NSL1	NSL1 component of MIS12 kinetochore complex	7924172	1,88×10^−04	−1,423	4,20×10^−02	Nucleus	other
NSUN5P2	NSUN5 pseudogene 2	8139947	1,14×10^−03	−1,244	4,55×10^−02	Other	other
NTN4	netrin 4	7965573	2,51×10^−04	−1,246	3,89×10^−02	Extracellular Space	other
NTNG1	netrin G1	7903461	1,14×10^−03	−1,355	4,55×10^−02	Extracellular Space	other
NTPCR	nucleoside-triphosphatase, cancer-related	7910591	1,92×10^−04	−1,301	4,12×10^−02	Cytoplasm	enzyme
NTRK2	neurotrophic receptor tyrosine kinase 2	8156134	8,69×10^−04	−1,258	4,24×10^−02	Plasma Membrane	kinase
NUCB2	nucleobindin 2	7938687	6,91×10^−04	−1,291	4,14×10^−02	Nucleus	other
NUDCD2	NudC domain containing 2	8115666	2,08×10^−03	−1,402	4,89×10^−02	Cytoplasm	other
NUDT3	nudix hydrolase 3	8125825	2,08×10^−04	−1,198	3,99×10^−02	Cytoplasm	phosphatase
NUDT6	nudix hydrolase 6	8102713	3,47×10^−04	−1,328	3,92×10^−02	Extracellular Space	enzyme
NUDT9	nudix hydrolase 9	8096251	1,71×10^−04	−1,304	4,36×10^−02	Cytoplasm	phosphatase
NUP155	nucleoporin 155	8111629	7,93×10^−04	−1,327	4,28×10^−02	Nucleus	other
NUP35	nucleoporin 35	8046804	1,39×10^−03	−1,307	4,60×10^−02	Nucleus	transporter
NUP43	nucleoporin 43	8130129	2,74×10^−04	−1,273	3,93×10^−02	Nucleus	transporter
NUP88	nucleoporin 88	8011832	1,86×10^−03	−1,304	4,78×10^−02	Nucleus	other
NVL	nuclear VCP like	7924558	1,69×10^−03	−1,354	4,73×10^−02	Nucleus	other
OCIAD1	OCIA domain containing 1	8094974	1,94×10^−03	−1,304	4,78×10^−02	Cytoplasm	other
OFD1	OFD1 centriole and centriolar satellite protein	8166104	2,47×10^−04	−1,254	3,98×10^−02	Plasma Membrane	other
OMA1	OMA1 zinc metallopeptidase	7916570	7,75×10^−04	−1,358	4,28×10^−02	Cytoplasm	peptidase
OPTN	optineurin	7926239	4,23×10^−04	−1,212	3,78×10^−02	Cytoplasm	other
ORC4	origin recognition complex subunit 4	8055645	2,00×10^−03	−1,259	4,82×10^−02	Nucleus	other
ORMDL1	ORMDL sphingolipid biosynthesis regulator 1	8057700	2,12×10^−03	−1,283	4,93×10^−02	Cytoplasm	other
OXA1L	OXA1L mitochondrial inner membrane protein	7973314	4,19×10^−04	−1,293	3,80×10^−02	Cytoplasm	enzyme
P4HA2	prolyl 4-hydroxylase subunit alpha 2	8113981	1,17×10^−03	−1,175	4,54×10^−02	Cytoplasm	transporter
PAIP1	poly(A) binding protein interacting protein 1	8111974	8,92×10^−04	−1,305	4,27×10^−02	Cytoplasm	translation regulator
PALMD	palmdelphin	7903227	1,81×10^−03	−1,186	4,75×10^−02	Cytoplasm	other
PAPOLA	poly(A) polymerase alpha	7976598	8,70×10^−04	−1,253	4,23×10^−02	Nucleus	enzyme
PARP2	poly(ADP-ribose) polymerase 2	7973036	2,04×10^−03	−1,301	4,85×10^−02	Nucleus	enzyme
PARVA	parvin alpha	7938528	1,21×10^−04	−1,233	4,41×10^−02	Cytoplasm	other
PBX3	PBX homeobox 3	8157890	4,78×10^−05	−1,188	4,85×10^−02	Nucleus	transcription regulator
PCBD2	pterin-4 alpha-carbinolamine dehydratase 2	8108174	1,33×10^−03	−1,282	4,57×10^−02	Nucleus	enzyme
PCBP1	poly(rC) binding protein 1	8042515	2,23×10^−03	−1,234	4,98×10^−02	Nucleus	translation regulator
PCCB	propionyl-CoA carboxylase subunit beta	8082886	1,57×10^−03	−1,309	4,67×10^−02	Cytoplasm	enzyme
PCDH9	protocadherin 9	7971922	4,62×10^−04	−1,334	3,82×10^−02	Plasma Membrane	other
PCK2	phosphoenolpyruvate carboxykinase 2, mitochondrial	7973530	4,13×10^−04	−1,256	3,80×10^−02	Cytoplasm	kinase
PCM1	pericentriolar material 1	8144812	1,31×10^−03	−1,234	4,58×10^−02	Cytoplasm	other
PCMT1	protein-L-isoaspartate (D-aspartate) O-methyltransferase	8122705	5,99×10^−04	−1,286	4,10×10^−02	Cytoplasm	enzyme
PCMTD1	protein-L-isoaspartate (D-aspartate) O-methyltransferase domain containing 1	8146427	7,96×10^−04	−1,235	4,27×10^−02	Cytoplasm	enzyme
PCNX1	pecanex 1	7975416	2,86×10^−04	−1,286	3,98×10^−02	Plasma Membrane	other
PCSK1N	proprotein convertase subtilisin/kexin type 1 inhibitor	8172447	1,62×10^−03	−1,209	4,72×10^−02	Extracellular Space	other
PCYOX1	prenylcysteine oxidase 1	8042519	1,35×10^−03	−1,268	4,55×10^−02	Cytoplasm	enzyme
PDCD4	programmed cell death 4	7930454	2,69×10^−04	−1,220	3,95×10^−02	Nucleus	other
PDCD5	programmed cell death 5	8027473	1,96×10^−04	−1,274	4,12×10^−02	Nucleus	other
PDCD6	programmed cell death 6	8104180	1,06×10^−03	−1,131	4,49×10^−02	Cytoplasm	other
PDCD6IP	programmed cell death 6 interacting protein	8078479	2,48×10^−04	−1,262	3,91×10^−02	Cytoplasm	other
PDCL	phosducin like	8163964	1,67×10^−03	−1,318	4,74×10^−02	Cytoplasm	enzyme
PDE7B	phosphodiesterase 7B	8122222	2,09×10^−03	−1,411	4,90×10^−02	Cytoplasm	enzyme
PDHA1	pyruvate dehydrogenase E1 subunit alpha 1	8166335	2,32×10^−03	−1,204	4,99×10^−02	Cytoplasm	enzyme
PDP2	pyruvate dehydrogenase phosphatase catalytic subunit 2	7996341	1,53×10^−03	−1,322	4,71×10^−02	Cytoplasm	phosphatase
PDXDC1	pyridoxal dependent decarboxylase domain containing 1	7993433	3,13×10^−04	−1,276	3,92×10^−02	Cytoplasm	other
PDZRN3	PDZ domain containing ring finger 3	8088848	1,88×10^−03	−1,232	4,78×10^−02	Extracellular Space	enzyme
PEX11B	peroxisomal biogenesis factor 11 beta	7904755	1,58×10^−03	−1,274	4,69×10^−02	Cytoplasm	other
PEX2	peroxisomal biogenesis factor 2	8151436	1,23×10^−03	−1,473	4,52×10^−02	Cytoplasm	enzyme
PGAM1	phosphoglycerate mutase 1	8173729	8,96×10^−04	−1,326	4,26×10^−02	Cytoplasm	phosphatase
PGRMC1	progesterone receptor membrane component 1	8169617	2,06×10^−03	−1,196	4,88×10^−02	Plasma Membrane	transmembrane receptor
PGRMC2	progesterone receptor membrane component 2	8102745	1,21×10^−03	−1,233	4,54×10^−02	Nucleus	transporter
PHB2	prohibitin 2	7960716	6,14×10^−04	−1,265	4,08×10^−02	Cytoplasm	transcription regulator
PHC1	polyhomeotic homolog 1	7963869	5,51×10^−04	−1,207	4,01×10^−02	Nucleus	transcription regulator
PHF11	PHD finger protein 11	7969129	4,89×10^−04	−1,319	3,87×10^−02	Nucleus	other
PHF7	PHD finger protein 7	8080306	1,53×10^−03	−1,131	4,70×10^−02	Nucleus	other
PHYH	phytanoyl-CoA 2-hydroxylase	7932094	1,53×10^−03	−1,243	4,70×10^−02	Cytoplasm	enzyme
PHYHIPL	phytanoyl-CoA 2-hydroxylase interacting protein like	7927694	8,53×10^−05	−1,261	4,94×10^−02	Cytoplasm	other
PIGC	phosphatidylinositol glycan anchor biosynthesis class C	7922330	1,28×10^−03	−1,325	4,57×10^−02	Cytoplasm	enzyme
PIGY	phosphatidylinositol glycan anchor biosynthesis class Y	8101718	1,56×10^−03	−1,302	4,68×10^−02	Plasma Membrane	enzyme
PIK3CA	phosphatidylinositol-4,5-bisphosphate 3-kinase catalytic subunit alpha	8084016	8,56×10^−04	−1,219	4,26×10^−02	Cytoplasm	kinase
PIK3IP1	phosphoinositide-3-kinase interacting protein 1	8075483	1,03×10^−03	−1,087	4,46×10^−02	Cytoplasm	other
PINK1	PTEN induced kinase 1	7898663	6,54×10^−04	−1,314	4,12×10^−02	Cytoplasm	kinase
PIR	pirin	8171435	1,22×10^−03	−1,365	4,53×10^−02	Nucleus	transcription regulator
PKD1P1	polycystin 1, transient receptor potential channel interacting pseudogene 1	7999614	9,95×10^−04	−1,206	4,41×10^−02	Other	other
PLA2G12A	phospholipase A2 group XIIA	8102321	1,27×10^−03	−1,267	4,58×10^−02	Extracellular Space	enzyme
PMPCB	peptidase, mitochondrial processing subunit beta	8135235	2,16×10^−03	−1,344	4,96×10^−02	Cytoplasm	peptidase
PMS2P5/PMS2P9	PMS1 homolog 2, mismatch repair system component pseudogene 5	8133754	1,06×10^−03	−1,256	4,47×10^−02	Other	other
PMS2P6	PMS1 homolog 2, mismatch repair system component pseudogene 6	8140269	1,56×10^−03	−1,271	4,68×10^−02	Other	other
PMS2P7	PMS1 homolog 2, mismatch repair system component pseudogene 7	8133300	1,81×10^−03	−1,336	4,75×10^−02	Other	other
POLE3	DNA polymerase epsilon 3, accessory subunit	8163525	1,09×10^−03	−1,202	4,49×10^−02	Nucleus	enzyme
POLE4	DNA polymerase epsilon 4, accessory subunit	8042953	8,07×10^−04	−1,342	4,26×10^−02	Nucleus	enzyme
POLR1D	RNA polymerase I and III subunit D	7968254	8,45×10^−04	−1,317	4,26×10^−02	Nucleus	enzyme
POLR1H	RNA polymerase I subunit H	8179055	1,83×10^−04	−1,446	4,25×10^−02	Nucleus	transcription regulator
POLR2H	RNA polymerase II, I and III subunit H	8084488	1,75×10^−03	−1,299	4,76×10^−02	Nucleus	enzyme
POP4	POP4 homolog, ribonuclease P/MRP subunit	8027390	3,86×10^−04	−1,333	3,82×10^−02	Nucleus	enzyme
POSTN	periostin	7971077	6,10×10^−04	−1,292	4,10×10^−02	Extracellular Space	other
PPARG	peroxisome proliferator activated receptor gamma	8077899	1,67×10^−03	−1,284	4,74×10^−02	Nucleus	ligand-dependent nuclear receptor
PPCS	phosphopantothenoylcysteine synthetase	7900546	2,19×10^−03	−1,317	4,97×10^−02	Cytoplasm	enzyme
PPIA	peptidylprolyl isomerase A	8124924	1,07×10^−03	−1,194	4,50×10^−02	Cytoplasm	enzyme
PPIAL4G (includes others)	peptidylprolyl isomerase A like 4G	7905051	4,42×10^−04	−1,200	3,83×10^−02	Cytoplasm	other
PPIL3	peptidylprolyl isomerase like 3	8058147	4,72×10^−04	−1,319	3,84×10^−02	Cytoplasm	enzyme
PPP1R9A	protein phosphatase 1 regulatory subunit 9A	8134351	3,12×10^−04	−1,207	3,96×10^−02	Plasma Membrane	other
PPP2CB	protein phosphatase 2 catalytic subunit beta	8150126	8,15×10^−04	−1,279	4,22×10^−02	Cytoplasm	phosphatase
PPP2R5A	protein phosphatase 2 regulatory subunit B'alpha	7909586	1,18×10^−03	−1,253	4,55×10^−02	Cytoplasm	phosphatase
PPP2R5C	protein phosphatase 2 regulatory subunit B'gamma	7976863	2,00×10^−04	−1,194	4,08×10^−02	Nucleus	other
PPP2R5E	protein phosphatase 2 regulatory subunit B'epsilon	7979551	5,29×10^−04	−1,180	3,94×10^−02	Cytoplasm	phosphatase
PPP3CA	protein phosphatase 3 catalytic subunit alpha	8101971	1,38×10^−03	−1,231	4,60×10^−02	Cytoplasm	phosphatase
PPP6C	protein phosphatase 6 catalytic subunit	8164155	1,08×10^−04	−1,275	4,45×10^−02	Nucleus	phosphatase
PPT1	palmitoyl-protein thioesterase 1	7915286	1,75×10^−04	−1,354	4,36×10^−02	Cytoplasm	enzyme
PRCC	proline rich mitotic checkpoint control factor	7906235	1,98×10^−04	−1,195	4,07×10^−02	Nucleus	other
PRCP	prolylcarboxypeptidase	7950731	7,11×10^−04	−1,309	4,17×10^−02	Cytoplasm	peptidase
PRDM4	PR/SET domain 4	7966072	1,67×10^−03	−1,285	4,74×10^−02	Nucleus	transcription regulator
PRDX3	peroxiredoxin 3	7936661	6,16×10^−04	−1,283	4,08×10^−02	Cytoplasm	enzyme
PRKAG1	protein kinase AMP-activated non-catalytic subunit gamma 1	7962935	1,07×10^−04	−1,263	4,48×10^−02	Nucleus	kinase
PRPF8	pre-mRNA processing factor 8	8011141	3,47×10^−04	−1,239	3,91×10^−02	Nucleus	other
PRR27	proline rich 27	8095451	8,00×10^−04	−1,237	4,26×10^−02	Cytoplasm	other
PRRX1	paired related homeobox 1	7907222	1,22×10^−03	−1,228	4,53×10^−02	Nucleus	transcription regulator
PRSS23	serine protease 23	7942957	1,03×10^−03	−1,253	4,46×10^−02	Extracellular Space	peptidase
PRUNE1	prune exopolyphosphatase 1	7905299	4,82×10^−04	−1,349	3,85×10^−02	Nucleus	enzyme
PSIP1	PC4 and SRSF1 interacting protein 1	8160238	2,49×10^−04	−1,337	3,90×10^−02	Nucleus	transcription regulator
PSMA1	proteasome 20S subunit alpha 1	7946728	6,56×10^−04	−1,409	4,12×10^−02	Cytoplasm	peptidase
PSMA3	proteasome 20S subunit alpha 3	7974603	1,99×10^−03	−1,357	4,82×10^−02	Cytoplasm	peptidase
PSMA6	proteasome 20S subunit alpha 6	7973936	1,89×10^−03	−1,307	4,77×10^−02	Cytoplasm	peptidase
PSMA7	proteasome 20S subunit alpha 7	8067382	1,44×10^−03	−1,322	4,65×10^−02	Cytoplasm	peptidase
PSMB1	proteasome 20S subunit beta 1	8130952	1,04×10^−03	−1,355	4,47×10^−02	Cytoplasm	peptidase
PSMB3	proteasome 20S subunit beta 3	8006812	1,88×10^−03	−1,401	4,79×10^−02	Cytoplasm	peptidase
PSMB7	proteasome 20S subunit beta 7	8164067	6,26×10^−04	−1,323	4,08×10^−02	Cytoplasm	peptidase
PSMC1	proteasome 26S subunit, ATPase 1	7976189	1,34×10^−03	−1,243	4,56×10^−02	Nucleus	peptidase
PSMC6	proteasome 26S subunit, ATPase 6	7974380	2,10×10^−03	−1,239	4,90×10^−02	Nucleus	peptidase
PSMD14	proteasome 26S subunit, non-ATPase 14	8045946	1,63×10^−04	−1,242	4,36×10^−02	Cytoplasm	peptidase
PSMD6	proteasome 26S subunit, non-ATPase 6	8088535	1,11×10^−04	−1,311	4,33×10^−02	Cytoplasm	enzyme
PSMD7	proteasome 26S subunit, non-ATPase 7	7997230	2,70×10^−04	−1,293	3,93×10^−02	Cytoplasm	other
PSME3IP1	proteasome activator subunit 3 interacting protein 1	8001537	1,77×10^−03	−1,289	4,75×10^−02	Nucleus	other
PSMG2	proteasome assembly chaperone 2	8020241	1,56×10^−04	−1,350	4,56×10^−02	Nucleus	other
PTK2	protein tyrosine kinase 2	8153223	1,53×10^−03	−1,218	4,70×10^−02	Cytoplasm	kinase
PTPMT1	protein tyrosine phosphatase mitochondrial 1	7939818	7,74×10^−04	−1,329	4,29×10^−02	Cytoplasm	phosphatase
PTPN11	protein tyrosine phosphatase non-receptor type 11	7958846	4,31×10^−04	−1,225	3,79×10^−02	Cytoplasm	phosphatase
PTPRA	protein tyrosine phosphatase receptor type A	8060539	6,84×10^−04	−1,203	4,14×10^−02	Plasma Membrane	phosphatase
PTPRK	protein tyrosine phosphatase receptor type K	8129418	1,05×10^−03	−1,221	4,46×10^−02	Plasma Membrane	phosphatase
PTPRM	protein tyrosine phosphatase receptor type M	8019988	7,51×10^−04	−1,242	4,24×10^−02	Plasma Membrane	phosphatase
PTRHD1	peptidyl-tRNA hydrolase domain containing 1	8050763	1,65×10^−03	−1,308	4,73×10^−02	Cytoplasm	other
PUM1	pumilio RNA binding family member 1	7914296	5,85×10^−04	−1,256	4,11×10^−02	Cytoplasm	other
PWWP3A	PWWP domain containing 3A, DNA repair factor	8024255	5,12×10^−04	−1,284	3,97×10^−02	Nucleus	other
PYGL	glycogen phosphorylase L	7979085	9,11×10^−04	−1,222	4,27×10^−02	Cytoplasm	enzyme
QDPR	quinoid dihydropteridine reductase	8099541	8,12×10^−04	−1,285	4,25×10^−02	Cytoplasm	enzyme
R3HDM1	R3H domain containing 1	8045425	6,42×10^−04	−1,234	4,14×10^−02	Other	other
RAB10	RAB10, member RAS oncogene family	8040618	1,01×10^−04	−1,267	4,64×10^−02	Cytoplasm	enzyme
RAB11A	RAB11A, member RAS oncogene family	7984289	2,16×10^−03	−1,269	4,96×10^−02	Cytoplasm	enzyme
RAB18	RAB18, member RAS oncogene family	7926836	6,24×10^−04	−1,234	4,08×10^−02	Cytoplasm	enzyme
RAB22A	RAB22A, member RAS oncogene family	8063607	1,16×10^−03	−1,247	4,55×10^−02	Cytoplasm	enzyme
RAB7A	RAB7A, member RAS oncogene family	8082431	1,37×10^−03	−1,240	4,60×10^−02	Cytoplasm	enzyme
RABEP1	rabaptin, RAB GTPase binding effector protein 1	8004111	8,95×10^−04	−1,269	4,26×10^−02	Cytoplasm	transporter
RABEPK	Rab9 effector protein with kelch motifs	8157843	5,21×10^−04	−1,246	3,93×10^−02	Cytoplasm	other
RAC1	Rac family small GTPase 1	8131406	9,12×10^−04	−1,336	4,27×10^−02	Plasma Membrane	enzyme
RACK1	receptor for activated C kinase 1	8116520	3,72×10^−05	−1,293	4,58×10^−02	Cytoplasm	enzyme
RAD17	RAD17 checkpoint clamp loader component	8177478	5,18×10^−04	−1,395	3,95×10^−02	Nucleus	enzyme
RAD21	RAD21 cohesin complex component	8152477	1,74×10^−03	−1,170	4,76×10^−02	Nucleus	transcription regulator
RALA	RAS like proto-oncogene A	8132406	1,37×10^−03	−1,235	4,59×10^−02	Cytoplasm	enzyme
RAMAC	RNA guanine-7 methyltransferase activating subunit	7985488	1,48×10^−03	−1,242	4,68×10^−02	Nucleus	other
RANBP9	RAN binding protein 9	8123989	1,58×10^−04	−1,218	4,52×10^−02	Nucleus	other
RAP2C	RAP2C, member of RAS oncogene family	8175169	1,39×10^−03	−1,257	4,60×10^−02	Cytoplasm	enzyme
RAPH1	Ras association (RalGDS/AF-6) and pleckstrin homology domains 1	8058390	1,76×10^−03	−1,236	4,76×10^−02	Plasma Membrane	other
RARS1	arginyl-tRNA synthetase 1	8109802	1,43×10^−04	−1,338	4,54×10^−02	Cytoplasm	enzyme
RAVER2	ribonucleoprotein, PTB binding 2	7902023	6,24×10^−04	−1,332	4,08×10^−02	Nucleus	other
RBM34	RNA binding motif protein 34	7925184	1,05×10^−04	−1,351	4,44×10^−02	Nucleus	other
RBP7	retinol binding protein 7	7897522	1,43×10^−03	−1,274	4,64×10^−02	Cytoplasm	other
RDX	radixin	7951554	1,74×10^−03	−1,194	4,76×10^−02	Cytoplasm	other
RECQL	RecQ like helicase	7961654	7,93×10^−04	−1,241	4,28×10^−02	Nucleus	enzyme
REEP3	receptor accessory protein 3	7927786	6,82×10^−04	−1,250	4,16×10^−02	Other	other
REEP5	receptor accessory protein 5	8113542	1,77×10^−03	−1,301	4,74×10^−02	Extracellular Space	transporter
REST	RE1 silencing transcription factor	8095262	1,36×10^−04	−1,312	4,53×10^−02	Nucleus	transcription regulator
REXO2	RNA exonuclease 2	7944011	4,97×10^−06	−1,251	4,70×10^−02	Cytoplasm	enzyme
RFT1	RFT1 homolog	8088090	5,12×10^−05	−1,284	4,84×10^−02	Cytoplasm	transporter
RFTN1	raftlin, lipid raft linker 1	8085665	2,00×10^−04	−1,201	4,06×10^−02	Plasma Membrane	other
RGL2	ral guanine nucleotide dissociation stimulator like 2	8125687	2,82×10^−04	−1,121	3,95×10^−02	Cytoplasm	other
RGN	regucalcin	8167027	8,52×10^−04	−1,273	4,26×10^−02	Nucleus	enzyme
RGS22	regulator of G protein signaling 22	8151999	6,71×10^−05	−1,298	4,64×10^−02	Cytoplasm	other
RHOA	ras homolog family member A	8087409	1,04×10^−03	−1,219	4,46×10^−02	Cytoplasm	enzyme
RHOBTB3	Rho related BTB domain containing 3	8106986	6,65×10^−04	−1,266	4,13×10^−02	Cytoplasm	enzyme
RIMKLB	ribosomal modification protein rimK like family member B	7953765	1,54×10^−03	−1,236	4,70×10^−02	Cytoplasm	enzyme
RMDN1	regulator of microtubule dynamics 1	8151644	1,91×10^−03	−1,246	4,78×10^−02	Cytoplasm	other
RMND5A	required for meiotic nuclear division 5 homolog A	8043310	1,84×10^−03	−1,264	4,78×10^−02	Nucleus	enzyme
RNF14	ring finger protein 14	8108847	6,99×10^−04	−1,290	4,15×10^−02	Cytoplasm	transcription regulator
RNF180	ring finger protein 180	8105585	1,79×10^−03	−1,211	4,75×10^−02	Cytoplasm	enzyme
RNF38	ring finger protein 38	8161192	1,09×10^−03	−1,357	4,50×10^−02	Nucleus	enzyme
RNF8	ring finger protein 8	8119184	1,86×10^−03	−1,265	4,79×10^−02	Nucleus	enzyme
RPA3	replication protein A3	8138189	3,57×10^−04	−1,239	3,92×10^−02	Nucleus	other
RPAIN	RPA interacting protein	8004133	9,98×10^−04	−1,370	4,41×10^−02	Nucleus	other
RPAP2	RNA polymerase II associated protein 2	7902992	3,64×10^−05	−1,471	4,91×10^−02	Nucleus	enzyme
RPE	ribulose-5-phosphate-3-epimerase	8048014	8,12×10^−04	−1,361	4,26×10^−02	Cytoplasm	enzyme
RPL10	ribosomal protein L10	8170859	1,02×10^−03	−1,263	4,47×10^−02	Cytoplasm	translation regulator
RPL10A	ribosomal protein L10a	8118974	1,33×10^−03	−1,340	4,58×10^−02	Nucleus	other
RPL19	ribosomal protein L19	8006845	7,16×10^−04	−1,179	4,19×10^−02	Cytoplasm	other
RPL21	ribosomal protein L21	7999360	1,15×10^−03	−1,323	4,54×10^−02	Cytoplasm	other
RPL23A	ribosomal protein L23a	7911307	2,42×10^−04	−1,302	4,04×10^−02	Cytoplasm	other
RPL23AP64	ribosomal protein L23a pseudogene 64	7952126	9,46×10^−04	−1,323	4,33×10^−02	Other	other
RPL23AP82	ribosomal protein L23a pseudogene 82	8054762	1,92×10^−04	−1,253	4,15×10^−02	Other	other
RPL36A	ribosomal protein L36a	8168843	1,48×10^−03	−1,344	4,68×10^−02	Cytoplasm	other
RPLP0	ribosomal protein lateral stalk subunit P0	7966996	2,19×10^−03	−1,223	4,97×10^−02	Cytoplasm	other
RPN2	ribophorin II	8062349	5,58×10^−04	−1,247	4,03×10^−02	Cytoplasm	enzyme
RPP30	ribonuclease P/MRP subunit p30	7929116	1,79×10^−03	−1,458	4,74×10^−02	Nucleus	enzyme
RPRD2	regulation of nuclear pre-mRNA domain containing 2	7905185	1,57×10^−04	−1,206	4,56×10^−02	Nucleus	other
RPS15AP1	ribosomal protein S15a pseudogene 1	8065325	4,70×10^−04	−1,464	3,84×10^−02	Other	other
RPS23	ribosomal protein S23	8112961	1,19×10^−03	−1,247	4,54×10^−02	Cytoplasm	translation regulator
RPS3A	ribosomal protein S3A	8103222	1,58×10^−03	−1,202	4,68×10^−02	Nucleus	other
RPS4X	ribosomal protein S4 X-linked	8173513	2,18×10^−03	−1,198	4,97×10^−02	Cytoplasm	other
RPSA	ribosomal protein SA	8078905	6,85×10^−04	−1,310	4,13×10^−02	Cytoplasm	translation regulator
RPSAP15	ribosomal protein SA pseudogene 15	8173912	1,59×10^−03	−1,371	4,69×10^−02	Other	other
RPSAP19	ribosomal protein SA pseudogene 19	7918050	1,31×10^−03	−1,313	4,58×10^−02	Other	other
RRAGA	Ras related GTP binding A	8154523	9,95×10^−04	−1,366	4,41×10^−02	Cytoplasm	enzyme
RRAGC	Ras related GTP binding C	7915160	5,74×10^−04	−1,259	4,08×10^−02	Cytoplasm	enzyme
RTCA	RNA 3'-terminal phosphate cyclase	7903321	2,65×10^−04	−1,300	3,91×10^−02	Nucleus	enzyme
RTF2	replication termination factor 2	8063509	1,84×10^−03	−1,205	4,78×10^−02	Nucleus	other
RTRAF	RNA transcription, translation and transport factor	7974352	3,67×10^−04	−1,292	3,81×10^−02	Nucleus	other
RUFY1	RUN and FYVE domain containing 1	8110499	2,07×10^−04	−1,269	4,02×10^−02	Cytoplasm	other
RWDD3	RWD domain containing 3	7903171	5,49×10^−04	−1,395	4,00×10^−02	Other	other
RXYLT1	ribitol xylosyltransferase 1	7956749	4,02×10^−04	−1,317	3,81×10^−02	Plasma Membrane	enzyme
S100B	S100 calcium binding protein B	8071036	9,02×10^−04	−1,233	4,27×10^−02	Cytoplasm	other
SAP18	Sin3A associated protein 18	7967976	6,84×10^−04	−1,271	4,14×10^−02	Nucleus	transcription regulator
SAT2	spermidine/spermine N1-acetyltransferase family member 2	8012247	3,71×10^−04	−1,477	3,84×10^−02	Plasma Membrane	enzyme
SBF2	SET binding factor 2	7946516	1,57×10^−03	−1,235	4,69×10^−02	Cytoplasm	other
SC5D	sterol-C5-desaturase	7944656	3,83×10^−04	−1,329	3,83×10^−02	Cytoplasm	enzyme
SCAF11	SR-related CTD associated factor 11	7962499	2,19×10^−03	−1,236	4,97×10^−02	Nucleus	other
SCARB2	scavenger receptor class B member 2	8101158	7,11×10^−04	−1,256	4,17×10^−02	Plasma Membrane	transmembrane receptor
SCCPDH	saccharopine dehydrogenase (putative)	7911155	1,89×10^−03	−1,215	4,77×10^−02	Cytoplasm	other
SDHB	succinate dehydrogenase complex iron sulfur subunit B	7912928	1,33×10^−03	−1,281	4,58×10^−02	Cytoplasm	enzyme
SDHD	succinate dehydrogenase complex subunit D	7943853	1,44×10^−03	−1,340	4,67×10^−02	Cytoplasm	enzyme
SEC11A	SEC11 homolog A, signal peptidase complex subunit	7991143	7,23×10^−04	−1,217	4,20×10^−02	Cytoplasm	peptidase
SEC11C	SEC11 homolog C, signal peptidase complex subunit	8021453	9,99×10^−04	−1,520	4,41×10^−02	Cytoplasm	peptidase
SEC24B	SEC24 homolog B, COPII coat complex component	8096781	1,33×10^−03	−1,246	4,58×10^−02	Cytoplasm	transporter
SEC31A	SEC31 homolog A, COPII coat complex component	8101376	1,99×10^−03	−1,254	4,83×10^−02	Cytoplasm	other
SEC61A1	SEC61 translocon subunit alpha 1	8082408	1,43×10^−03	−1,265	4,64×10^−02	Cytoplasm	transporter
SEC62	SEC62 homolog, preprotein translocation factor	8083826	1,97×10^−03	−1,236	4,81×10^−02	Cytoplasm	transporter
SEC63	SEC63 homolog, protein translocation regulator	8128650	1,82×10^−03	−1,270	4,77×10^−02	Cytoplasm	transporter
SECISBP2L	SECIS binding protein 2 like	7988581	1,59×10^−04	−1,278	4,41×10^−02	Other	other
SEPTIN7	septin 7	8132292	1,42×10^−03	−1,302	4,63×10^−02	Cytoplasm	other
SEPTIN7P11	--	7948092	1,20×10^−03	−1,398	4,55×10^−02	Other	other
SEPTIN7P9	--	7933115	2,56×10^−04	−1,302	3,90×10^−02	Other	other
SETD2	SET domain containing 2, histone lysine methyltransferase	8086706	1,12×10^−03	−1,254	4,55×10^−02	Cytoplasm	enzyme
SETD3	SET domain containing 3, actin N3(tau)-histidine methyltransferase	7981249	1,54×10^−04	−1,257	4,63×10^−02	Nucleus	enzyme
SETX	senataxin	8164701	5,99×10^−04	−1,213	4,09×10^−02	Nucleus	enzyme
SF3A3	splicing factor 3a subunit 3	7915130	8,13×10^−04	−1,309	4,25×10^−02	Nucleus	other
SF3B3	splicing factor 3b subunit 3	7997099	2,78×10^−04	−1,297	3,92×10^−02	Nucleus	other
SF3B6	splicing factor 3b subunit 6	8050695	1,80×10^−03	−1,387	4,75×10^−02	Nucleus	other
SFT2D1	SFT2 domain containing 1	8130720	1,58×10^−04	−1,340	4,48×10^−02	Other	other
SGCB	sarcoglycan beta	8100318	1,06×10^−03	−1,194	4,47×10^−02	Plasma Membrane	other
SH3KBP1	SH3 domain containing kinase binding protein 1	8171684	8,56×10^−04	−1,234	4,25×10^−02	Cytoplasm	other
SIKE1	suppressor of IKBKE 1	7918847	8,35×10^−04	−1,337	4,24×10^−02	Cytoplasm	other
SKA2	spindle and kinetochore associated complex subunit 2	8017133	1,49×10^−03	−1,294	4,69×10^−02	Nucleus	other
SLC16A7	solute carrier family 16 member 7	7956658	1,91×10^−03	−1,221	4,78×10^−02	Plasma Membrane	transporter
SLC18B1	solute carrier family 18 member B1	8129649	1,14×10^−03	−1,355	4,55×10^−02	Plasma Membrane	transporter
SLC25A16	solute carrier family 25 member 16	7934050	7,60×10^−04	−1,226	4,26×10^−02	Cytoplasm	transporter
SLC25A3	solute carrier family 25 member 3	7957746	7,52×10^−05	−1,245	4,63×10^−02	Cytoplasm	transporter
SLC25A36	solute carrier family 25 member 36	8083063	2,01×10^−03	−1,306	4,83×10^−02	Cytoplasm	transporter
SLC25A40	solute carrier family 25 member 40	8140814	1,47×10^−03	−1,353	4,68×10^−02	Cytoplasm	other
SLC39A6	solute carrier family 39 member 6	8022927	9,17×10^−04	−1,237	4,27×10^−02	Plasma Membrane	transporter
SLC40A1	solute carrier family 40 member 1	8057677	1,87×10^−03	−1,282	4,77×10^−02	Plasma Membrane	transporter
SLC41A3	solute carrier family 41 member 3	8090295	1,77×10^−03	−1,193	4,74×10^−02	Plasma Membrane	transporter
SLC49A4	solute carrier family 49 member 4	8082120	6,76×10^−04	−1,229	4,17×10^−02	Cytoplasm	other
SLC5A3	solute carrier family 5 member 3	8068361	9,04×10^−04	−1,556	4,27×10^−02	Plasma Membrane	transporter
SLF1	SMC5-SMC6 complex localization factor 1	8106931	1,92×10^−03	−1,239	4,76×10^−02	Nucleus	transcription regulator
SLK	STE20 like kinase	7930276	1,52×10^−03	−1,212	4,72×10^−02	Nucleus	kinase
SLMAP	sarcolemma associated protein	8080685	8,65×10^−04	−1,262	4,24×10^−02	Plasma Membrane	other
SLU7	SLU7 homolog, splicing factor	8115606	8,59×10^−04	−1,274	4,23×10^−02	Nucleus	enzyme
SMAD2	SMAD family member 2	8023195	1,87×10^−03	−1,262	4,77×10^−02	Nucleus	transcription regulator
SMARCC2	SWI/SNF related, matrix associated, actin dependent regulator of chromatin subfamily c member 2	7963988	7,60×10^−04	−1,215	4,25×10^−02	Nucleus	transcription regulator
SMARCE1	SWI/SNF related, matrix associated, actin dependent regulator of chromatin, subfamily e, member 1	8015039	1,54×10^−03	−1,271	4,70×10^−02	Nucleus	transcription regulator
SMIM14	small integral membrane protein 14	8099912	8,10×10^−04	−1,291	4,26×10^−02	Cytoplasm	other
SNRPD1	small nuclear ribonucleoprotein D1 polypeptide	8020411	1,02×10^−03	−1,373	4,48×10^−02	Nucleus	other
SNRPF	small nuclear ribonucleoprotein polypeptide F	7957649	1,27×10^−03	−1,467	4,57×10^−02	Nucleus	other
SNX1	sorting nexin 1	7984155	1,28×10^−03	−1,192	4,57×10^−02	Cytoplasm	transporter
SNX2	sorting nexin 2	8107613	7,03×10^−04	−1,224	4,15×10^−02	Cytoplasm	transporter
SNX6	sorting nexin 6	7978570	1,78×10^−04	−1,259	4,27×10^−02	Cytoplasm	transporter
SOCS6	suppressor of cytokine signaling 6	8021707	1,74×10^−03	−1,331	4,76×10^−02	Cytoplasm	other
SOS2	SOS Ras/Rho guanine nucleotide exchange factor 2	7978932	1,34×10^−03	−1,229	4,57×10^−02	Cytoplasm	other
SOX21	SRY-box transcription factor 21	7972291	1,60×10^−03	−1,178	4,69×10^−02	Nucleus	transcription regulator
SP1	Sp1 transcription factor	7955787	1,02×10^−03	−1,270	4,48×10^−02	Nucleus	transcription regulator
SPART	spartin	7970999	1,41×10^−03	−1,254	4,63×10^−02	Cytoplasm	other
SPDL1	spindle apparatus coiled-coil protein 1	8109830	3,10×10^−04	−1,380	4,00×10^−02	Nucleus	other
SPIN2A/SPIN2B	spindlin family member 2A	8173189	1,70×10^−03	−1,329	4,73×10^−02	Other	other
SPPL3	signal peptide peptidase like 3	7967091	6,04×10^−04	−1,280	4,08×10^−02	Cytoplasm	peptidase
SQOR	sulfide quinone oxidoreductase	7983512	2,28×10^−04	−1,360	4,02×10^−02	Cytoplasm	enzyme
SREBF2	sterol regulatory element binding transcription factor 2	8073522	1,77×10^−03	−1,184	4,75×10^−02	Nucleus	transcription regulator
SRP72	signal recognition particle 72	8095230	1,91×10^−03	−1,262	4,79×10^−02	Nucleus	kinase
SRSF1	serine and arginine rich splicing factor 1	8016898	1,99×10^−03	−1,197	4,83×10^−02	Nucleus	other
SRSF9	serine and arginine rich splicing factor 9	7967060	9,79×10^−05	−1,315	4,87×10^−02	Nucleus	enzyme
ST13	ST13 Hsp70 interacting protein	8076272	3,09×10^−04	−1,216	4,00×10^−02	Cytoplasm	other
ST13P5	ST13, Hsp70 interacting protein pseudogene 5	7938756	6,11×10^−04	−1,266	4,10×10^−02	Cytoplasm	other
STARD7	StAR related lipid transfer domain containing 7	8053890	5,16×10^−04	−1,270	3,97×10^−02	Cytoplasm	other
STAU2	staufen double-stranded RNA binding protein 2	8151384	8,77×10^−04	−1,305	4,23×10^−02	Cytoplasm	other
STBD1	starch binding domain 1	8095826	1,63×10^−04	−1,361	4,32×10^−02	Cytoplasm	other
STK3	serine/threonine kinase 3	8151967	6,83×10^−04	−1,300	4,16×10^−02	Cytoplasm	kinase
STK35	serine/threonine kinase 35	8060427	4,58×10^−04	−1,239	3,82×10^−02	Cytoplasm	kinase
STMN1	stathmin 1	7913869	1,41×10^−03	−1,332	4,63×10^−02	Cytoplasm	other
SUB1	SUB1 regulator of transcription	8104738	5,67×10^−04	−1,234	4,06×10^−02	Nucleus	transcription regulator
SUCLG1	succinate-CoA ligase GDP/ADP-forming subunit alpha	8053366	9,74×10^−05	−1,392	4,93×10^−02	Cytoplasm	enzyme
SUDS3	SDS3 homolog, SIN3A corepressor complex component	7959080	1,91×10^−04	−1,306	4,17×10^−02	Nucleus	transcription regulator
SUGT1	SGT1 homolog, MIS12 kinetochore complex assembly cochaperone	7969271	3,35×10^−04	−1,339	3,87×10^−02	Nucleus	other
SUMO2	small ubiquitin like modifier 2	8174636	1,36×10^−03	−1,277	4,59×10^−02	Nucleus	enzyme
SUPT3H	SPT3 homolog, SAGA and STAGA complex component	8126710	6,12×10^−04	−1,330	4,09×10^−02	Nucleus	transcription regulator
SUPT4H1	SPT4 homolog, DSIF elongation factor subunit	8016982	7,43×10^−04	−1,286	4,23×10^−02	Nucleus	transcription regulator
SUPV3L1	Suv3 like RNA helicase	7927981	1,04×10^−03	−1,222	4,47×10^−02	Cytoplasm	enzyme
SURF1	SURF1 cytochrome c oxidase assembly factor	8164896	1,24×10^−03	−1,359	4,53×10^−02	Cytoplasm	enzyme
SYF2	SYF2 pre-mRNA splicing factor	7913814	1,30×10^−04	−1,297	4,43×10^−02	Nucleus	other
SYNJ2BP	synaptojanin 2 binding protein	7979916	3,31×10^−04	−1,350	3,91×10^−02	Cytoplasm	other
SYNRG	synergin gamma	8014551	1,75×10^−03	−1,207	4,76×10^−02	Cytoplasm	other
SYPL1	synaptophysin like 1	8142110	1,04×10^−03	−1,248	4,46×10^−02	Plasma Membrane	transporter
TADA1	transcriptional adaptor 1	7922008	2,32×10^−03	−1,279	4,99×10^−02	Nucleus	transcription regulator
TAF9	TATA-box binding protein associated factor 9	8177635	7,51×10^−04	−1,306	4,23×10^−02	Nucleus	transcription regulator
TALDO1	transaldolase 1	7937465	1,26×10^−03	−1,238	4,55×10^−02	Cytoplasm	enzyme
TAOK3	TAO kinase 3	7966851	3,05×10^−04	−1,196	4,04×10^−02	Cytoplasm	kinase
TATDN1	TatD DNase domain containing 1	8152759	6,92×10^−04	−1,222	4,13×10^−02	Extracellular Space	other
TBC1D3 (includes others)	TBC1 domain family member 3	8014650	6,50×10^−04	−1,255	4,14×10^−02	Extracellular Space	other
TBXA2R	thromboxane A2 receptor	8032623	9,07×10^−04	−1,162	4,27×10^−02	Plasma Membrane	G-protein coupled receptor
TCF4	transcription factor 4	8023415	5,21×10^−04	−1,286	3,94×10^−02	Nucleus	transcription regulator
TCP1	t-complex 1	8130567	7,65×10^−05	−1,186	4,61×10^−02	Cytoplasm	other
TDRD3	tudor domain containing 3	7969341	2,16×10^−03	−1,235	4,96×10^−02	Nucleus	transcription regulator
TEF	TEF transcription factor, PAR bZIP family member	8073422	4,01×10^−04	−1,293	3,82×10^−02	Nucleus	transcription regulator
TENT2	terminal nucleotidyltransferase 2	8106534	2,19×10^−03	−1,228	4,98×10^−02	Nucleus	enzyme
TENT4B	terminal nucleotidyltransferase 4B	7995479	9,89×10^−04	−1,309	4,41×10^−02	Nucleus	enzyme
TFAM	transcription factor A, mitochondrial	7927669	6,23×10^−04	−1,281	4,10×10^−02	Cytoplasm	transcription regulator
TFDP2	transcription factor Dp-2	8091103	2,22×10^−03	−1,220	4,97×10^−02	Nucleus	transcription regulator
THOC1	THO complex subunit 1	8021924	3,99×10^−04	−1,232	3,82×10^−02	Nucleus	transcription regulator
THOC5	THO complex subunit 5	8075239	1,64×10^−03	−1,340	4,72×10^−02	Cytoplasm	other
THOC7	THO complex subunit 7	8088526	1,35×10^−03	−1,290	4,58×10^−02	Nucleus	other
THRB	thyroid hormone receptor beta	8085797	1,10×10^−03	−1,209	4,52×10^−02	Nucleus	ligand-dependent nuclear receptor
THUMPD1	THUMP domain containing 1	8000003	1,66×10^−03	−1,363	4,74×10^−02	Nucleus	other
TIMM10B	translocase of inner mitochondrial membrane 10B	7938111	1,92×10^−03	−1,363	4,77×10^−02	Cytoplasm	transporter
TIMM21	translocase of inner mitochondrial membrane 21	8021716	6,47×10^−04	−1,471	4,13×10^−02	Cytoplasm	other
TIMM23	translocase of inner mitochondrial membrane 23	7933582	8,58×10^−04	−1,296	4,24×10^−02	Cytoplasm	transporter
TIMM23B	translocase of inner mitochondrial membrane 23 homolog B	7927519	1,14×10^−03	−1,278	4,54×10^−02	Cytoplasm	other
TIMM8B	translocase of inner mitochondrial membrane 8 homolog B	7951679	1,99×10^−03	−1,278	4,83×10^−02	Cytoplasm	transporter
TKT	transketolase	8088106	2,21×10^−03	−1,176	4,97×10^−02	Cytoplasm	enzyme
TLE1	TLE family member 1, transcriptional corepressor	8161919	1,80×10^−04	−1,552	4,25×10^−02	Nucleus	transcription regulator
TMA16	translation machinery associated 16 homolog	8098150	1,99×10^−03	−1,328	4,82×10^−02	Nucleus	other
TMEM131	transmembrane protein 131	8054092	1,42×10^−03	−1,189	4,64×10^−02	Extracellular Space	other
TMEM138	transmembrane protein 138	7940473	1,45×10^−03	−1,348	4,67×10^−02	Extracellular Space	other
TMEM147	transmembrane protein 147	8027876	1,11×10^−03	−1,342	4,54×10^−02	Cytoplasm	other
TMEM14A	transmembrane protein 14A	8120239	1,55×10^−03	−1,270	4,71×10^−02	Cytoplasm	other
TMEM14B	transmembrane protein 14B	8116867	5,17×10^−04	−1,422	3,96×10^−02	Other	other
TMEM161B	transmembrane protein 161B	8113023	8,46×10^−04	−1,264	4,25×10^−02	Plasma Membrane	other
TMEM167A	transmembrane protein 167A	8112967	8,34×10^−04	−1,344	4,24×10^−02	Cytoplasm	other
TMEM17	transmembrane protein 17	8052585	1,23×10^−03	−1,343	4,53×10^−02	Extracellular Space	other
TMEM203	transmembrane protein 203	8165486	1,68×10^−03	−1,302	4,74×10^−02	Cytoplasm	other
TMEM205	transmembrane protein 205	8034210	1,26×10^−03	−1,253	4,55×10^−02	Cytoplasm	other
TMEM210	transmembrane protein 210	8165458	6,72×10^−04	−1,169	4,16×10^−02	Other	other
TMEM219	transmembrane protein 219	7994683	1,70×10^−04	−1,284	4,42×10^−02	Plasma Membrane	other
TMEM230	transmembrane protein 230	8064833	4,50×10^−04	−1,298	3,83×10^−02	Cytoplasm	other
TMEM245	transmembrane protein 245	8163086	3,55×10^−04	−1,309	3,92×10^−02	Other	other
TMEM254	transmembrane protein 254	7928671	3,24×10^−04	−1,313	3,92×10^−02	Other	other
TMEM268	transmembrane protein 268	8157463	1,49×10^−03	−1,174	4,69×10^−02	Cytoplasm	other
TMEM62	transmembrane protein 62	7983157	3,02×10^−04	−1,233	4,03×10^−02	Other	enzyme
TMEM64	transmembrane protein 64	8151747	7,25×10^−04	−1,272	4,20×10^−02	Cytoplasm	other
TMEM87A	transmembrane protein 87A	7987869	2,18×10^−03	−1,236	4,97×10^−02	Cytoplasm	other
TMSB10/TMSB4X	thymosin beta 4 X-linked	8158240	3,21×10^−04	−1,283	3,92×10^−02	Cytoplasm	other
TMSB4XP2	TMSB4X pseudogene 2	8050089	3,83×10^−05	−1,362	4,52×10^−02	Other	other
TMSB4XP6	TMSB4X pseudogene 6	8067007	6,77×10^−04	−1,299	4,16×10^−02	Other	other
TMTC1	transmembrane O-mannosyltransferase targeting cadherins 1	7962058	9,25×10^−04	−1,317	4,30×10^−02	Cytoplasm	enzyme
TNFRSF21	TNF receptor superfamily member 21	8126839	2,09×10^−04	−1,358	3,97×10^−02	Plasma Membrane	transmembrane receptor
TNFSF10	TNF superfamily member 10	8092169	8,77×10^−04	−1,449	4,23×10^−02	Extracellular Space	cytokine
TOMM34	translocase of outer mitochondrial membrane 34	8066461	1,97×10^−03	−1,225	4,81×10^−02	Cytoplasm	other
TOMM6	translocase of outer mitochondrial membrane 6	8119473	3,85×10^−04	−1,335	3,83×10^−02	Cytoplasm	other
TOMM70	translocase of outer mitochondrial membrane 70	8089128	4,15×10^−04	−1,255	3,79×10^−02	Cytoplasm	transporter
TOP2B	DNA topoisomerase II beta	8085815	1,99×10^−03	−1,259	4,82×10^−02	Nucleus	enzyme
TPH2	tryptophan hydroxylase 2	7957205	8,66×10^−04	−1,221	4,24×10^−02	Plasma Membrane	enzyme
TRAPPC11	trafficking protein particle complex subunit 11	8098512	1,64×10^−03	−1,264	4,73×10^−02	Cytoplasm	other
TRAPPC2L	trafficking protein particle complex subunit 2L	7997852	2,64×10^−04	−1,469	3,92×10^−02	Cytoplasm	other
TRDMT1	tRNA aspartic acid methyltransferase 1	7932390	1,13×10^−03	−1,244	4,55×10^−02	Nucleus	enzyme
TRIP11	thyroid hormone receptor interactor 11	7980923	8,27×10^−04	−1,263	4,22×10^−02	Cytoplasm	transcription regulator
TRMT1L	tRNA methyltransferase 1 like	7922870	1,18×10^−03	−1,336	4,56×10^−02	Other	enzyme
TRMT61B	tRNA methyltransferase 61B	8051226	3,64×10^−04	−1,312	3,89×10^−02	Cytoplasm	enzyme
TSN	translin	8044965	3,22×10^−04	−1,331	3,92×10^−02	Nucleus	other
TSPAN13	tetraspanin 13	8131600	2,04×10^−03	−1,213	4,86×10^−02	Plasma Membrane	other
TTC1	tetratricopeptide repeat domain 1	8109620	2,21×10^−04	−1,295	3,98×10^−02	Cytoplasm	other
TTC9C	tetratricopeptide repeat domain 9C	7940679	4,37×10^−04	−1,274	3,83×10^−02	Other	other
TTPAL	alpha tocopherol transfer protein like	8062844	3,58×10^−04	−1,323	3,92×10^−02	Other	other
TUBGCP3	tubulin gamma complex component 3	7972840	1,22×10^−03	−1,226	4,53×10^−02	Cytoplasm	other
TUG1	taurine up-regulated 1	8072407	1,38×10^−03	−1,182	4,60×10^−02	Other	other
TULP4	TUB like protein 4	8123044	1,40×10^−04	−1,386	4,55×10^−02	Cytoplasm	transcription regulator
TWF1	twinfilin actin binding protein 1	8013906	7,50×10^−04	−1,319	4,26×10^−02	Cytoplasm	kinase
TWIST1	twist family bHLH transcription factor 1	8138442	3,68×10^−05	−1,256	4,75×10^−02	Nucleus	transcription regulator
TXNDC12	thioredoxin domain containing 12	7916120	5,39×10^−04	−1,249	3,98×10^−02	Cytoplasm	enzyme
TXNL1	thioredoxin like 1	8023450	5,95×10^−04	−1,286	4,11×10^−02	Cytoplasm	enzyme
TYW3	tRNA-yW synthesizing protein 3 homolog	7902345	2,90×10^−04	−1,334	3,98×10^−02	Other	other
U2SURP	U2 snRNP associated SURP domain containing	8083183	1,17×10^−03	−1,245	4,55×10^−02	Nucleus	other
UACA	uveal autoantigen with coiled-coil domains and ankyrin repeats	7990054	1,15×10^−03	−1,253	4,54×10^−02	Cytoplasm	other
UBA5	ubiquitin like modifier activating enzyme 5	8082750	1,08×10^−03	−1,292	4,50×10^−02	Cytoplasm	enzyme
UBAP2	ubiquitin associated protein 2	8160722	1,90×10^−03	−1,311	4,78×10^−02	Cytoplasm	other
UBE2G1	ubiquitin conjugating enzyme E2 G1	8011626	1,04×10^−04	−1,474	4,55×10^−02	Cytoplasm	enzyme
UBE2V2	ubiquitin conjugating enzyme E2 V2	8146379	1,54×10^−03	−1,227	4,70×10^−02	Cytoplasm	enzyme
UBE3A	ubiquitin protein ligase E3A	7986769	4,06×10^−04	−1,257	3,80×10^−02	Nucleus	enzyme
UBE4B	ubiquitination factor E4B	7897527	4,80×10^−04	−1,272	3,85×10^−02	Cytoplasm	enzyme
UBR2	ubiquitin protein ligase E3 component n-recognin 2	8119529	1,36×10^−03	−1,198	4,59×10^−02	Nucleus	enzyme
UFSP2	UFM1 specific peptidase 2	8103998	2,27×10^−04	−1,381	4,02×10^−02	Other	peptidase
UGP2	UDP-glucose pyrophosphorylase 2	8042270	1,52×10^−03	−1,288	4,72×10^−02	Cytoplasm	enzyme
UNC50	unc-50 inner nuclear membrane RNA binding protein	8043820	1,83×10^−03	−1,328	4,77×10^−02	Cytoplasm	other
UQCRC2	ubiquinol-cytochrome c reductase core protein 2	7993872	1,89×10^−04	−1,251	4,18×10^−02	Cytoplasm	enzyme
UQCRFS1	ubiquinol-cytochrome c reductase, Rieske iron-sulfur polypeptide 1	8035880	1,67×10^−03	−1,412	4,75×10^−02	Cytoplasm	enzyme
UQCRH	ubiquinol-cytochrome c reductase hinge protein	7901212	5,40×10^−04	−1,396	3,98×10^−02	Cytoplasm	enzyme
URI1	URI1 prefoldin like chaperone	8027416	8,69×10^−05	−1,258	4,93×10^−02	Nucleus	transcription regulator
UROD	uroporphyrinogen decarboxylase	7901073	3,32×10^−04	−1,259	3,90×10^−02	Cytoplasm	enzyme
UROS	uroporphyrinogen III synthase	7936937	1,27×10^−03	−1,376	4,57×10^−02	Cytoplasm	enzyme
USF3	upstream transcription factor family member 3	8089647	1,77×10^−04	−1,298	4,33×10^−02	Nucleus	transcription regulator
USP16	ubiquitin specific peptidase 16	8068062	4,13×10^−04	−1,301	3,79×10^−02	Cytoplasm	peptidase
USP30	ubiquitin specific peptidase 30	7958439	6,47×10^−05	−1,345	4,70×10^−02	Cytoplasm	peptidase
USP33	ubiquitin specific peptidase 33	7917120	2,09×10^−03	−1,399	4,91×10^−02	Cytoplasm	peptidase
USP4	ubiquitin specific peptidase 4	8087380	5,46×10^−05	−1,239	4,69×10^−02	Nucleus	peptidase
USP48	ubiquitin specific peptidase 48	7913415	2,22×10^−03	−1,248	4,98×10^−02	Plasma Membrane	peptidase
USP7	ubiquitin specific peptidase 7	7999326	8,09×10^−04	−1,229	4,27×10^−02	Nucleus	peptidase
UTRN	utrophin	8122464	1,02×10^−03	−1,228	4,47×10^−02	Plasma Membrane	transmembrane receptor
UVRAG	UV radiation resistance associated	7942626	3,82×10^−04	−1,283	3,86×10^−02	Nucleus	other
UXT	ubiquitously expressed prefoldin like chaperone	8172358	8,74×10^−04	−1,366	4,23×10^−02	Cytoplasm	transcription regulator
VCF2	VCP nuclear cofactor family member 2	8173148	1,53×10^−03	−1,245	4,71×10^−02	Other	other
VIPAS39	VPS33B interacting protein, apical-basolateral polarity regulator, spe-39 homolog	7980403	1,42×10^−04	−1,307	4,56×10^−02	Plasma Membrane	other
VIRMA	vir like m6A methyltransferase associated	8151842	7,98×10^−04	−1,272	4,26×10^−02	Nucleus	other
VKORC1	vitamin K epoxide reductase complex subunit 1	8000998	8,98×10^−04	−1,249	4,26×10^−02	Cytoplasm	enzyme
VPS11	VPS11 core subunit of CORVET and HOPS complexes	7944382	2,51×10^−04	−1,291	3,91×10^−02	Cytoplasm	transporter
VPS13C	vacuolar protein sorting 13 homolog C	7989387	2,23×10^−03	−1,254	4,99×10^−02	Cytoplasm	other
VPS39	VPS39 subunit of HOPS complex	7987840	1,79×10^−03	−1,264	4,75×10^−02	Cytoplasm	transporter
VTA1	vesicle trafficking 1	8122348	6,00×10^−04	−1,211	4,08×10^−02	Cytoplasm	other
VTI1B	vesicle transport through interaction with t-SNAREs 1B	7979732	4,52×10^−04	−1,236	3,84×10^−02	Plasma Membrane	transporter
WASH3P	WASP family homolog 3, pseudogene	7998119	1,25×10^−03	−1,163	4,56×10^−02	Plasma Membrane	other
WASHC1	WASH complex subunit 1	7986541	1,19×10^−03	−1,187	4,55×10^−02	Cytoplasm	other
WASHC4	WASH complex subunit 4	7958216	1,78×10^−03	−1,283	4,74×10^−02	Cytoplasm	other
WBP1	WW domain binding protein 1	8043377	1,42×10^−03	−1,185	4,64×10^−02	Cytoplasm	other
WDR33	WD repeat domain 33	8055060	2,21×10^−03	−1,286	4,97×10^−02	Nucleus	other
WDR77	WD repeat domain 77	7918517	2,85×10^−04	−1,289	3,98×10^−02	Nucleus	transcription regulator
WDR89	WD repeat domain 89	7979565	1,17×10^−03	−1,286	4,55×10^−02	Other	other
WHAMMP3	WHAMM pseudogene 3	7986687	1,24×10^−03	−1,286	4,53×10^−02	Other	other
WWP1	WW domain containing E3 ubiquitin protein ligase 1	8147156	1,20×10^−03	−1,271	4,55×10^−02	Cytoplasm	enzyme
XPA	XPA, DNA damage recognition and repair factor	8162696	1,53×10^−04	−1,297	4,67×10^−02	Nucleus	other
XPO1	exportin 1	8052526	1,74×10^−03	−1,295	4,77×10^−02	Nucleus	transporter
XPO7	exportin 7	8144953	6,22×10^−04	−1,327	4,10×10^−02	Nucleus	transporter
YARS2	tyrosyl-tRNA synthetase 2	7962203	5,42×10^−04	−1,356	3,97×10^−02	Cytoplasm	enzyme
YIPF3	Yip1 domain family member 3	8126574	3,64×10^−04	−1,288	3,88×10^−02	Cytoplasm	other
YIPF4	Yip1 domain family member 4	8041273	1,05×10^−03	−1,333	4,46×10^−02	Cytoplasm	other
YME1L1	YME1 like 1 ATPase	7932678	1,98×10^−04	−1,211	4,10×10^−02	Cytoplasm	peptidase
YWHAQ	tyrosine 3-monooxygenase/tryptophan 5-monooxygenase activation protein theta	8050215	1,63×10^−03	−1,161	4,73×10^−02	Cytoplasm	other
ZBED10P	zinc finger BED-type containing 10, pseudogene	8137219	2,59×10^−04	−1,221	3,91×10^−02	Other	other
ZBTB25	zinc finger and BTB domain containing 25	7979611	1,79×10^−03	−1,267	4,74×10^−02	Nucleus	transcription regulator
ZBTB38	zinc finger and BTB domain containing 38	8083092	2,17×10^−03	−1,366	4,95×10^−02	Nucleus	transcription regulator
ZBTB6	zinc finger and BTB domain containing 6	8163999	9,89×10^−05	−1,536	4,84×10^−02	Nucleus	transcription regulator
ZC3H14	zinc finger CCCH-type containing 14	7976101	1,59×10^−03	−1,235	4,69×10^−02	Nucleus	other
ZC3H15	zinc finger CCCH-type containing 15	8046848	8,73×10^−04	−1,245	4,23×10^−02	Cytoplasm	translation regulator
ZC3HC1	zinc finger C3HC-type containing 1	8142899	5,84×10^−04	−1,268	4,12×10^−02	Nucleus	other
ZCCHC7	zinc finger CCHC-type containing 7	8155234	1,20×10^−03	−1,263	4,55×10^−02	Nucleus	other
ZCRB1	zinc finger CCHC-type and RNA binding motif containing 1	7962367	1,58×10^−03	−1,289	4,69×10^−02	Nucleus	other
ZDHHC4	zinc finger DHHC-type palmitoyltransferase 4	8131414	1,73×10^−03	−1,260	4,76×10^−02	Cytoplasm	other
ZDHHC7	zinc finger DHHC-type palmitoyltransferase 7	8003180	1,14×10^−04	−1,237	4,37×10^−02	Cytoplasm	enzyme
ZEB1	zinc finger E-box binding homeobox 1	7926916	8,86×10^−04	−1,225	4,25×10^−02	Nucleus	transcription regulator
ZFAND2A	zinc finger AN1-type containing 2A	8137709	1,17×10^−03	−1,377	4,54×10^−02	Other	other
ZFAND4	zinc finger AN1-type containing 4	7933237	1,64×10^−03	−1,219	4,72×10^−02	Other	other
ZFAS1	ZNFX1 antisense RNA 1	8063337	1,16×10^−03	−1,335	4,56×10^−02	Other	other
ZFYVE9	zinc finger FYVE-type containing 9	7901426	1,32×10^−03	−1,248	4,59×10^−02	Cytoplasm	peptidase
ZMYM6	zinc finger MYM-type containing 6	7914764	1,06×10^−03	−1,325	4,48×10^−02	Nucleus	other
ZNF165	zinc finger protein 165	8117630	2,16×10^−03	−1,187	4,96×10^−02	Nucleus	transcription regulator
ZNF197	zinc finger protein 197	8079204	1,32×10^−03	−1,449	4,57×10^−02	Nucleus	transcription regulator
ZNF347	zinc finger protein 347	8039054	1,56×10^−03	−1,267	4,70×10^−02	Nucleus	transcription regulator
ZNF510	zinc finger protein 510	8162631	2,22×10^−03	−1,216	4,98×10^−02	Nucleus	transcription regulator
ZNF532	zinc finger protein 532	8021442	2,19×10^−03	−1,273	4,97×10^−02	Nucleus	transcription regulator
ZNF622	zinc finger protein 622	8111129	1,70×10^−03	−1,243	4,74×10^−02	Nucleus	other
ZNF627	zinc finger protein 627	8025927	1,44×10^−03	−1,237	4,66×10^−02	Other	other
ZNF638	zinc finger protein 638	8042601	1,31×10^−03	−1,249	4,59×10^−02	Nucleus	other
ZNF664	zinc finger protein 664	7959751	1,04×10^−04	−1,295	4,61×10^−02	Nucleus	transcription regulator
ZNF667	zinc finger protein 667	8039593	2,00×10^−03	−1,265	4,82×10^−02	Nucleus	transcription regulator
ZNF704	zinc finger protein 704	8151496	2,13×10^−03	−1,256	4,95×10^−02	Nucleus	other
ZNF718	zinc finger protein 718	8093320	1,11×10^−03	−1,375	4,53×10^−02	Extracellular Space	other
ZNF766	zinc finger protein 766	8030899	1,37×10^−03	−1,245	4,60×10^−02	Nucleus	transcription regulator
ZNF770	zinc finger protein 770	7987361	8,93×10^−04	−1,335	4,26×10^−02	Other	other
ZNF780B	zinc finger protein 780B	8036813	2,31×10^−03	−1,418	4,99×10^−02	Other	other
ZNF93	zinc finger protein 93	8027247	1,78×10^−03	−1,296	4,75×10^−02	Nucleus	transcription regulator
ZNG1A	Zn regulated GTPase metalloprotein activator 1A	8159815	1,96×10^−03	−1,314	4,81×10^−02	Cytoplasm	enzyme
ZNG1B	Zn regulated GTPase metalloprotein activator 1B	8161575	1,55×10^−03	−1,321	4,69×10^−02	Nucleus	other
ZNHIT3	zinc finger HIT-type containing 3	8006627	1,88×10^−03	−1,391	4,78×10^−02	Nucleus	transcription regulator
ZSCAN26	zinc finger and SCAN domain containing 26	8117667	1,17×10^−03	−1,281	4,55×10^−02	Nucleus	transcription regulator
ZSWIM6	zinc finger SWIM-type containing 6	8105506	5,41×10^−04	−1,211	3,97×10^−02	Extracellular Space	other
