# Supplementary material for: Decreased mitochondrial‐related gene expression in adipose tissue after acute sprint exercise in humans: A pilot study
Source: Physiol Rep. 2024 Oct 21;12(20):e70088. doi: 10.14814/phy2.70088 (PMC11492148; doi:10.14814/phy2.70088)
Supplement: Supplementary file 2 — Table S2. [file PHY2-12-e70088-s003.xls]

## Sheet: Sheet0
Table S2. Differentially expressed genes (upregulated) in subcutaneous adipose tissue after sprint exercise in 8 subjects, FDR<0.15 and FC>1.2. © 2000-2024 QIAGEN. All rights reserved.
Symbol	Entrez Gene Name	Affymetrix	Expr p-value	Expr Fold Change	Expr False Discovery Rate (q-value)	Location	Type(s)
ADAM18	ADAM metallopeptidase domain 18	8146069	2,21×10^−02	1,317	1,12×10^−01	Plasma Membrane	peptidase
C3orf18	chromosome 3 open reading frame 18	8087731	1,89×10^−02	1,167	1,04×10^−01	Other	other
C7orf57	chromosome 7 open reading frame 57	8132715	1,09×10^−02	1,272	8,16×10^−02	Other	other
CCL23	C-C motif chemokine ligand 23	8014361	1,99×10^−02	1,205	1,06×10^−01	Extracellular Space	cytokine
CD2	CD2 molecule	7904287	2,76×10^−02	1,088	1,26×10^−01	Plasma Membrane	transmembrane receptor
CHST9	carbohydrate sulfotransferase 9	8022666	2,82×10^−02	1,237	1,27×10^−01	Cytoplasm	enzyme
CKAP2L	cytoskeleton associated protein 2 like	8054702	9,72×10^−03	1,214	7,78×10^−02	Cytoplasm	other
CLNK	cytokine dependent hematopoietic cell linker	8099368	2,74×10^−02	1,150	1,25×10^−01	Cytoplasm	other
CSN3	casein kappa	8095477	2,15×10^−03	1,335	4,96×10^−02	Extracellular Space	other
CYCSP39	CYCS pseudogene 39	8000407	6,25×10^−03	1,357	6,50×10^−02	Other	other
DKK4	dickkopf WNT signaling pathway inhibitor 4	8150529	2,43×10^−02	1,177	1,18×10^−01	Extracellular Space	other
DOK6	docking protein 6	8021695	3,66×10^−02	1,101	1,46×10^−01	Cytoplasm	other
DYNAP	dynactin associated protein	8021297	1,79×10^−02	1,227	1,01×10^−01	Other	other
ELOA2	elongin A2	8023159	3,25×10^−02	1,477	1,37×10^−01	Nucleus	transcription regulator
FCER2	Fc epsilon receptor II	8033420	1,52×10^−02	1,139	9,37×10^−02	Plasma Membrane	transmembrane receptor
FGA	fibrinogen alpha chain	8103311	8,62×10^−03	1,265	7,37×10^−02	Extracellular Space	other
HTN3	histatin 3	8095430	1,85×10^−02	1,298	1,03×10^−01	Extracellular Space	other
IDO1	indoleamine 2,3-dioxygenase 1	8146092	2,44×10^−03	1,388	5,05×10^−02	Cytoplasm	enzyme
IER3	immediate early response 3	8178435	2,57×10^−02	1,412	1,21×10^−01	Cytoplasm	other
LGSN	lengsin, lens protein with glutamine synthetase domain	8127380	3,50×10^−02	1,214	1,43×10^−01	Plasma Membrane	enzyme
LINC01931	long intergenic non-protein coding RNA 1931	8055682	2,95×10^−02	2,402	1,30×10^−01	Other	other
LOC613206	uncharacterized LOC613206	8164062	2,08×10^−02	1,222	1,09×10^−01	Other	other
LYZL2	lysozyme like 2	7932864	2,98×10^−02	1,401	1,30×10^−01	Other	other
MAJIN	membrane anchored junction protein	7949327	1,93×10^−02	1,149	1,05×10^−01	Nucleus	other
MEP1A	meprin A subunit alpha	8120088	2,99×10^−02	1,431	1,31×10^−01	Plasma Membrane	peptidase
mir-140	microRNA 140	7997008	3,31×10^−02	1,229	1,38×10^−01	Cytoplasm	microRNA
mir-181 (includes others)	relatives of microRNA 181	7923175	4,13×10^−03	1,381	5,65×10^−02	Cytoplasm	microRNA
MS4A1	membrane spanning 4-domains A1	7940287	1,63×10^−03	1,307	4,72×10^−02	Plasma Membrane	other
OR12D3	olfactory receptor family 12 subfamily D member 3	8124645	2,91×10^−02	1,239	1,29×10^−01	Plasma Membrane	G-protein coupled receptor
OR1F2P	olfactory receptor family 1 subfamily F member 2 pseudogene	7992865	1,30×10^−02	1,297	8,75×10^−02	Other	other
OR1N2	olfactory receptor family 1 subfamily N member 2	8157674	1,40×10^−02	1,195	9,01×10^−02	Plasma Membrane	G-protein coupled receptor
OR2J3	olfactory receptor family 2 subfamily J member 3	8117718	1,42×10^−02	1,491	9,10×10^−02	Plasma Membrane	other
OR5F2P	olfactory receptor family 5 subfamily F member 2 pseudogene	7948117	3,70×10^−02	1,275	1,47×10^−01	Other	other
OR5M1	olfactory receptor family 5 subfamily M member 1	7948150	2,54×10^−02	1,250	1,20×10^−01	Plasma Membrane	G-protein coupled receptor
OR6K3	olfactory receptor family 6 subfamily K member 3	7921422	1,56×10^−02	1,262	9,51×10^−02	Plasma Membrane	other
OR8H3	olfactory receptor family 8 subfamily H member 3	7939969	2,58×10^−02	1,244	1,21×10^−01	Plasma Membrane	other
PART1	prostate androgen-regulated transcript 1	8105495	3,24×10^−02	1,603	1,36×10^−01	Other	other
PDE6H	phosphodiesterase 6H	7954136	3,60×10^−02	1,270	1,45×10^−01	Cytoplasm	enzyme
PLG	plasminogen	8123259	1,68×10^−02	1,194	9,85×10^−02	Extracellular Space	peptidase
PPEF1	protein phosphatase with EF-hand domain 1	8166314	2,95×10^−02	1,308	1,30×10^−01	Extracellular Space	phosphatase
RBM47	RNA binding motif protein 47	8099967	9,19×10^−03	1,127	7,59×10^−02	Nucleus	other
RNU6-68P	RNA, U6 small nuclear 68, pseudogene	7968970	4,72×10^−03	1,456	5,82×10^−02	Other	other
SALL2	spalt like transcription factor 2	7977761	4,80×10^−03	1,237	5,86×10^−02	Nucleus	transcription regulator
SNORD116-28	small nucleolar RNA, C/D box 116-28	7982004	2,08×10^−02	1,234	1,09×10^−01	Other	other
SP140	SP140 nuclear body protein	8048898	2,61×10^−02	1,119	1,22×10^−01	Nucleus	transcription regulator
SPHKAP	SPHK1 interactor, AKAP domain containing	8059551	1,54×10^−02	1,195	9,46×10^−02	Cytoplasm	other
TEX35	testis expressed 35	7907633	2,51×10^−03	1,290	5,07×10^−02	Nucleus	other
TGFB1	transforming growth factor beta 1	8037005	1,97×10^−02	1,394	1,06×10^−01	Extracellular Space	growth factor
TPTE2	transmembrane phosphoinositide 3-phosphatase and tensin homolog 2	7970404	9,58×10^−03	1,594	7,72×10^−02	Cytoplasm	phosphatase
TSHB	thyroid stimulating hormone subunit beta	7904203	2,52×10^−02	1,266	1,20×10^−01	Extracellular Space	other
UHRF1	ubiquitin like with PHD and ring finger domains 1	8024900	3,15×10^−02	1,269	1,34×10^−01	Nucleus	enzyme
VDR	vitamin D receptor	7962689	3,24×10^−02	1,168	1,37×10^−01	Nucleus	transcription regulator
WFDC5	WAP four-disulfide core domain 5	8066482	1,26×10^−02	1,145	8,64×10^−02	Extracellular Space	other
YWHAH-AS1	--	8075550	1,74×10^−02	1,171	9,99×10^−02	Other	other
