# Supplementary material for: Decreased mitochondrial‐related gene expression in adipose tissue after acute sprint exercise in humans: A pilot study
Source: Physiol Rep. 2024 Oct 21;12(20):e70088. doi: 10.14814/phy2.70088 (PMC11492148; doi:10.14814/phy2.70088)
Supplement: Supplementary file 3 — Table S3. [file PHY2-12-e70088-s001.xls]

## Sheet: Sheet0
Table S3. Canonical pathways as identified by the IPA-analysis from 952 differentially expressed genes in subcutaneous adipose tissue after sprint exercise in 8 subjects. © 2000-2024 QIAGEN. All rights reserved.
Ingenuity Canonical Pathways	-log(p-value)	Ratio	z-score	Molecules
Oxidative Phosphorylation	1,24×10^01	2,67×10^−01	−5,196	ATP5F1B,ATP5F1C,ATP5PD,ATP5PF,ATP5PO,COX4I2,COX5A,COX6A1,CYB5A,NDUFA2,NDUFA4,NDUFAB1,NDUFB2,NDUFB4,NDUFB5,NDUFB6,NDUFB8,NDUFB9,NDUFS6,NDUFV2,NDUFV3,SDHB,SDHD,SURF1,UQCRC2,UQCRFS1,UQCRH
Electron transport, ATP synthesis, and heat production by uncoupling proteins	1,11×10^01	2,3×10^−01	−5,292	ATP5F1B,ATP5F1C,ATP5PD,ATP5PF,ATP5PO,COX5A,COX6A1,ETFA,LRPPRC,NDUFA2,NDUFA4,NDUFAB1,NDUFAF5,NDUFB2,NDUFB4,NDUFB5,NDUFB6,NDUFB8,NDUFB9,NDUFS6,NDUFV2,NDUFV3,SDHB,SDHD,SURF1,UQCRC2,UQCRFS1,UQCRH
Mitochondrial translation	8,35×10^00	2,26×10^−01	−4,583	MRPL1,MRPL15,MRPL16,MRPL18,MRPL20,MRPL3,MRPL37,MRPL39,MRPL44,MRPL46,MRPS14,MRPS15,MRPS18C,MRPS22,MRPS23,MRPS34,MRPS35,MRPS5,MRPS6,MTIF3,OXA1L
Mitochondrial Dysfunction	7,83×10^00	1,3×10^−01	4,938	ACADL,ATP5F1B,ATP5F1C,ATP5PD,ATP5PF,ATP5PO,BECN1,CHP1,COX4I2,COX5A,COX6A1,CYB5A,HSD17B10,MGST1,NCSTN,NDUFA2,NDUFA4,NDUFAB1,NDUFB2,NDUFB4,NDUFB5,NDUFB6,NDUFB8,NDUFB9,NDUFS6,NDUFV2,NDUFV3,PDHA1,PIK3CA,PINK1,PPARG,PPP3CA,PRKAG1,SDHB,SDHD,SURF1,TFAM,TOMM34,TOMM70,UQCRC2,UQCRFS1,UQCRH
Processing of Capped Intron-Containing Pre-mRNA	6,95×10^00	1,29×10^−01	−6,083	CRNKL1,CWC15,CWF19L2,GCFC2,GTF2F2,HNRNPA1,HTATSF1,IK,ISY1,LSM5,LSM6,LSM8,NCBP1,NUP155,NUP35,NUP43,NUP88,PAPOLA,PCBP1,POLR2H,PPIL3,PRPF8,SAP18,SF3A3,SF3B3,SF3B6,SLU7,SNRPD1,SNRPF,SRSF9,SYF2,THOC1,THOC5,THOC7,U2SURP,WDR33,ZCRB1
Sirtuin Signaling Pathway	6,87×10^00	1,3×10^−01	0,853	ACADL,ATG3,ATP5F1B,ATP5F1C,ATP5PF,BECN1,GLUD1,NDUFA2,NDUFA4,NDUFAB1,NDUFB2,NDUFB4,NDUFB5,NDUFB6,NDUFB8,NDUFB9,NDUFS6,NDUFV2,NDUFV3,PCK2,PDHA1,PGAM1,POLR1D,PPARG,SDHB,SDHD,SP1,TIMM23,TIMM23B,TIMM8B,TOMM34,TOMM6,TOMM70,UQCRC2,UQCRFS1,XPA
Regulation of Apoptosis	6,67×10^00	2,64×10^−01	−3,742	ARHGAP10,OMA1,PSMA1,PSMA3,PSMA6,PSMA7,PSMB1,PSMB3,PSMB7,PSMC1,PSMC6,PSMD14,PSMD6,PSMD7
Signaling by ROBO receptors	6,58×10^00	1,81×10^−01	−4,583	CAP1,CLASP1,CXCL12,ELOC,NCK1,PSMA1,PSMA3,PSMA6,PSMA7,PSMB1,PSMB3,PSMB7,PSMC1,PSMC6,PSMD14,PSMD6,PSMD7,RAC1,RHOA,SOS2,USP33
PTEN Regulation	5,97×10^00	1,56×10^−01	−4,243	AGO4,AKT3,HDAC2,LAMTOR2,MTA1,PHC1,PPARG,PSMA1,PSMA3,PSMA6,PSMA7,PSMB1,PSMB3,PSMB7,PSMC1,PSMC6,PSMD14,PSMD6,PSMD7,REST,RRAGA,RRAGC,USP7
Protein Ubiquitination Pathway	5,93×10^00	1,25×10^−01	#NUM!	ANAPC5,B2M,BAG1,DNAJC13,ELOC,HLA-F,HSPA5,HSPB2,IFT25,NEDD4L,PSMA1,PSMA3,PSMA6,PSMA7,PSMB1,PSMB3,PSMB7,PSMC1,PSMC6,PSMD14,PSMD6,PSMD7,SUGT1,UBE2G1,UBE2V2,UBE3A,UBE4B,USP16,USP30,USP33,USP4,USP48,USP7
Cell Cycle Checkpoints	5,67×10^00	1,22×10^−01	−5,745	AHCTF1,ANAPC16,ANAPC5,ATR,BUB3,CDC16,CLASP1,COP1,MIS12,NSL1,NUP43,ORC4,PPP2CB,PPP2R5A,PSMA1,PSMA3,PSMA6,PSMA7,PSMB1,PSMB3,PSMB7,PSMC1,PSMC6,PSMD14,PSMD6,PSMD7,RAD17,RNF8,RPA3,SKA2,SPDL1,UBE2V2,XPO1
Neddylation	5,27×10^00	1,22×10^−01	−5,477	BTBD1,COMMD3,COMMD8,COP1,COPS6,CUL3,CUL4B,DCAF10,DCAF17,DCAF6,DCAF7,ELOC,FBXO22,FBXO9,KBTBD13,NAE1,PSMA1,PSMA3,PSMA6,PSMA7,PSMB1,PSMB3,PSMB7,PSMC1,PSMC6,PSMD14,PSMD6,PSMD7,SOCS6,TULP4
Regulation of mitotic cell cycle	5,19×10^00	1,82×10^−01	−4,000	ANAPC16,ANAPC5,BUB3,CDC16,PSMA1,PSMA3,PSMA6,PSMA7,PSMB1,PSMB3,PSMB7,PSMC1,PSMC6,PSMD14,PSMD6,PSMD7
Synthesis of DNA	5,17×10^00	1,6×10^−01	−4,359	ANAPC16,ANAPC5,CDC16,ORC4,POLE3,POLE4,PSMA1,PSMA3,PSMA6,PSMA7,PSMB1,PSMB3,PSMB7,PSMC1,PSMC6,PSMD14,PSMD6,PSMD7,RPA3
Glucocorticoid Receptor Signaling	5,14×10^00	9,62×10^−02	#NUM!	A2M,AKT3,ATP5F1B,ATP5F1C,B2M,BAG1,CAV1,CHP1,DCAF6,GTF2F2,HLA-DPA1,HLA-DRA,HLA-DRB5,HLA-F,HMGB1,HSPA5,NCOA1,NDUFA2,NDUFA4,NDUFAB1,NDUFB2,NDUFB4,NDUFB5,NDUFB6,NDUFB8,NDUFB9,NDUFS6,NDUFV2,NDUFV3,NRAS,NRIP1,PCK2,PIK3CA,PLA2G12A,POLR2H,PPARG,PPP3CA,PRKAG1,RAC1,RALA,SDHB,SDHD,SMAD2,SMARCC2,SMARCE1,SOS2,TAF9,TFAM,UQCRC2,UQCRFS1
Degradation of beta-catenin by the destruction complex	5,06×10^00	1,78×10^−01	−3,500	PPP2CB,PPP2R5A,PSMA1,PSMA3,PSMA6,PSMA7,PSMB1,PSMB3,PSMB7,PSMC1,PSMC6,PSMD14,PSMD6,PSMD7,TCF4,TLE1
ABC-family proteins mediated transport	5×10^00	1,68×10^−01	−4,123	ABCA5,EIF2S2,EIF2S3,ERLEC1,ERLIN1,PSMA1,PSMA3,PSMA6,PSMA7,PSMB1,PSMB3,PSMB7,PSMC1,PSMC6,PSMD14,PSMD6,PSMD7
BAG2 Signaling Pathway	4,94×10^00	1,83×10^−01	#NUM!	HSPA5,PINK1,PSMA1,PSMA3,PSMA6,PSMA7,PSMB1,PSMB3,PSMB7,PSMC1,PSMC6,PSMD14,PSMD6,PSMD7,SP1
MAPK6/MAPK4 signaling	4,93×10^00	1,74×10^−01	−1,000	AGO4,PSMA1,PSMA3,PSMA6,PSMA7,PSMB1,PSMB3,PSMB7,PSMC1,PSMC6,PSMD14,PSMD6,PSMD7,RAC1,SEPTIN7,XPO1
Inhibition of ARE-Mediated mRNA Degradation Pathway	4,89×10^00	1,39×10^−01	0,632	AGO4,AKT3,CNOT2,CNOT6,EXOSC1,PAPOLA,PPP2CB,PPP2R5A,PRKAG1,PSMA1,PSMA3,PSMA6,PSMA7,PSMB1,PSMB3,PSMB7,PSMC1,PSMC6,PSMD14,PSMD6,PSMD7,TNFSF10
Regulation of RUNX2 expression and activity	4,89×10^00	1,92×10^−01	−3,742	PSMA1,PSMA3,PSMA6,PSMA7,PSMB1,PSMB3,PSMB7,PSMC1,PSMC6,PSMD14,PSMD6,PSMD7,TWIST1,WWP1
FAT10 Signaling Pathway	4,87×10^00	2,18×10^−01	#NUM!	PSMA1,PSMA3,PSMA6,PSMA7,PSMB1,PSMB3,PSMB7,PSMC1,PSMC6,PSMD14,PSMD6,PSMD7
Mitochondrial Fatty Acid Beta-Oxidation	4,87×10^00	3,33×10^−01	−2,828	ACADL,DECR1,HADH,HADHB,MCEE,MMUT,NDUFAB1,PCCB
DNA Replication Pre-Initiation	4,83×10^00	1,63×10^−01	−4,123	ANAPC16,ANAPC5,CDC16,H2AZ2,ORC4,PSMA1,PSMA3,PSMA6,PSMA7,PSMB1,PSMB3,PSMB7,PSMC1,PSMC6,PSMD14,PSMD6,PSMD7
Mitotic Metaphase and Anaphase	4,8×10^00	1,2×10^−01	−5,292	AHCTF1,ANAPC16,ANAPC5,BUB3,CDC16,CLASP1,MIS12,NSL1,NUP155,NUP35,NUP43,PPP2CB,PPP2R5A,PSMA1,PSMA3,PSMA6,PSMA7,PSMB1,PSMB3,PSMB7,PSMC1,PSMC6,PSMD14,PSMD6,PSMD7,SKA2,SPDL1,XPO1
Hedgehog ligand biogenesis	4,79×10^00	2×10^−01	−3,606	ERLEC1,PSMA1,PSMA3,PSMA6,PSMA7,PSMB1,PSMB3,PSMB7,PSMC1,PSMC6,PSMD14,PSMD6,PSMD7
Cellular response to hypoxia	4,75×10^00	1,87×10^−01	−3,742	EGLN1,ELOC,PSMA1,PSMA3,PSMA6,PSMA7,PSMB1,PSMB3,PSMB7,PSMC1,PSMC6,PSMD14,PSMD6,PSMD7
Metabolism of polyamines	4,54×10^00	2,03×10^−01	−3,464	PSMA1,PSMA3,PSMA6,PSMA7,PSMB1,PSMB3,PSMB7,PSMC1,PSMC6,PSMD14,PSMD6,PSMD7
NIK-->noncanonical NF-kB signaling	4,47×10^00	2×10^−01	−3,464	PSMA1,PSMA3,PSMA6,PSMA7,PSMB1,PSMB3,PSMB7,PSMC1,PSMC6,PSMD14,PSMD6,PSMD7
Estrogen Receptor Signaling	4,39×10^00	9,87×10^−02	−3,962	AKT3,ATP5F1B,ATP5F1C,CAV1,CCNC,GNG11,GNG3,MED10,MED13,MED31,MED6,MYL12A,NCOA1,NDUFA2,NDUFA4,NDUFAB1,NDUFB2,NDUFB4,NDUFB5,NDUFB6,NDUFB8,NDUFB9,NDUFS6,NDUFV2,NDUFV3,NRAS,NRIP1,PIK3CA,PRKAG1,RALA,RHOA,SDHB,SDHD,SOS2,SP1,TFAM,UQCRC2,UQCRFS1,ZDHHC7
Class I MHC mediated antigen processing and presentation	4,29×10^00	9,97×10^−02	−6,083	ANAPC5,B2M,BECN1,BTBD1,CANX,CDC16,CUL3,ELOC,ERAP1,FBXO22,FBXO9,HLA-F,HMGB1,HSPA5,KBTBD13,LNX1,NEDD4L,PSMA1,PSMA3,PSMA6,PSMA7,PSMB1,PSMB3,PSMB7,PSMC1,PSMC6,PSMD14,PSMD6,PSMD7,RNF14,SEC24B,SEC31A,UBA5,UBE2G1,UBE2V2,UBE3A,WWP1
TCR signaling	4,25×10^00	1,48×10^−01	−4,123	HLA-DPA1,HLA-DRA,HLA-DRB5,NCK1,PIK3CA,PSMA1,PSMA3,PSMA6,PSMA7,PSMB1,PSMB3,PSMB7,PSMC1,PSMC6,PSMD14,PSMD6,PSMD7
Signaling by the B Cell Receptor (BCR)	4,2×10^00	1,47×10^−01	−3,638	AHCYL1,NCK1,NRAS,PPP3CA,PSMA1,PSMA3,PSMA6,PSMA7,PSMB1,PSMB3,PSMB7,PSMC1,PSMC6,PSMD14,PSMD6,PSMD7,SH3KBP1
Granzyme A Signaling	4,04×10^00	1,82×10^−01	3,464	NDUFA2,NDUFA4,NDUFAB1,NDUFB2,NDUFB4,NDUFB5,NDUFB6,NDUFB8,NDUFB9,NDUFS6,NDUFV2,NDUFV3
TNFR2 non-canonical NF-kB pathway	3,97×10^00	1,79×10^−01	−3,464	PSMA1,PSMA3,PSMA6,PSMA7,PSMB1,PSMB3,PSMB7,PSMC1,PSMC6,PSMD14,PSMD6,PSMD7
KEAP1-NFE2L2 pathway	3,85×10^00	1,56×10^−01	−3,742	AKT3,CUL3,PSMA1,PSMA3,PSMA6,PSMA7,PSMB1,PSMB3,PSMB7,PSMC1,PSMC6,PSMD14,PSMD6,PSMD7
Huntington's Disease Signaling	3,82×10^00	1,04×10^−01	−1,342	AKT3,ATP5F1B,ATP5F1C,ATP5PF,CLTC,GNG11,GNG3,HDAC2,HSPA5,PIK3CA,POLR2H,PSMA1,PSMA3,PSMA6,PSMA7,PSMB1,PSMB3,PSMB7,PSMC1,PSMC6,PSMD14,PSMD6,PSMD7,REST,SDHB,SDHD,SOS2,SP1,VTI1B
Signaling by NOTCH4	3,75×10^00	1,6×10^−01	−3,606	NCSTN,PSMA1,PSMA3,PSMA6,PSMA7,PSMB1,PSMB3,PSMB7,PSMC1,PSMC6,PSMD14,PSMD6,PSMD7
Mitochondrial protein import	3,59×10^00	1,75×10^−01	−3,317	ATP5F1B,CHCHD2,COA6,NDUFB8,PMPCB,TIMM10B,TIMM21,TIMM23,TIMM8B,TOMM6,TOMM70
Microautophagy Signaling Pathway	3,57×10^00	1,23×10^−01	−4,359	PRKAG1,PSMA1,PSMA3,PSMA6,PSMA7,PSMB1,PSMB3,PSMB7,PSMC1,PSMC6,PSMD14,PSMD6,PSMD7,RAB7A,SEC24B,SEC31A,VPS11,VPS39,VTA1
EIF2 Signaling	3,52×10^00	1,11×10^−01	−2,673	AGO4,AKT3,EIF2A,EIF2AK4,EIF2S2,EIF2S3,EIF3H,HNRNPA1,HSPA5,NRAS,PAIP1,PIK3CA,RALA,RPL10,RPL10A,RPL21,RPL23A,RPL36A,RPLP0,RPS23,RPS3A,RPSA,SOS2
Hedgehog 'on' state	3,49×10^00	1,51×10^−01	−3,606	CUL3,PSMA1,PSMA3,PSMA6,PSMA7,PSMB1,PSMB3,PSMB7,PSMC1,PSMC6,PSMD14,PSMD6,PSMD7
Mitotic G2-G2/M phases	3,48×10^00	1,12×10^−01	−4,690	CEP43,CEP63,CLASP1,HAUS3,OFD1,OPTN,PCM1,PPP2CB,PSMA1,PSMA3,PSMA6,PSMA7,PSMB1,PSMB3,PSMB7,PSMC1,PSMC6,PSMD14,PSMD6,PSMD7,TUBGCP3,XPO1
TCF dependent signaling in response to WNT	3,42×10^00	1,11×10^−01	−4,690	CAV1,CBY1,CUL3,FZD4,H2AZ2,PPP2CB,PPP2R5A,PSMA1,PSMA3,PSMA6,PSMA7,PSMB1,PSMB3,PSMB7,PSMC1,PSMC6,PSMD14,PSMD6,PSMD7,TCF4,TLE1,XPO1
S Phase	3,36×10^00	1,4×10^−01	−3,606	AKT3,PSMA1,PSMA3,PSMA6,PSMA7,PSMB1,PSMB3,PSMB7,PSMC1,PSMC6,PSMD14,PSMD6,PSMD7,TFDP2
Methylmalonyl Pathway	3,32×10^00	7,5×10^−01	#NUM!	MCEE,MMUT,PCCB
SRP-dependent cotranslational protein targeting to membrane	3,3×10^00	1,33×10^−01	−3,873	DDOST,RPL10,RPL10A,RPL21,RPL23A,RPL36A,RPLP0,RPN2,RPS23,RPS3A,RPSA,SEC11A,SEC11C,SEC61A1,SRP72
TCA Cycle II (Eukaryotic)	3,24×10^00	2,73×10^−01	−2,449	IDH3B,MDH1,MDH2,SDHB,SDHD,SUCLG1
Transcriptional regulation by RUNX1	3,23×10^00	1,18×10^−01	−4,243	GPAM,H2AZ2,LIFR,PHC1,PSMA1,PSMA3,PSMA6,PSMA7,PSMB1,PSMB3,PSMB7,PSMC1,PSMC6,PSMD14,PSMD6,PSMD7,SMARCC2,SMARCE1
Fc epsilon receptor (FCERI) signaling	3,21×10^00	1,21×10^−01	−3,638	AHCYL1,NRAS,PIK3CA,PPP3CA,PSMA1,PSMA3,PSMA6,PSMA7,PSMB1,PSMB3,PSMB7,PSMC1,PSMC6,PSMD14,PSMD6,PSMD7,RAC1
Deubiquitination	3,16×10^00	9,92×10^−02	−5,099	ABRAXAS2,ASXL2,BECN1,INO80B,PSMA1,PSMA3,PSMA6,PSMA7,PSMB1,PSMB3,PSMB7,PSMC1,PSMC6,PSMD14,PSMD6,PSMD7,RHOA,SMAD2,SUDS3,TOMM70,USP16,USP30,USP33,USP4,USP48,USP7
Regulation of lipid metabolism by PPARalpha	3,14×10^00	1,28×10^−01	−3,742	ACOX1,CCNC,CHD9,FADS1,FDFT1,MED10,MED13,MED31,MED6,MED7,NCOA1,NCOA6,PPARG,SP1,TNFRSF21
Activation of gene expression by SREBF (SREBP)	3,08×10^00	1,95×10^−01	−2,828	CHD9,FDFT1,FDPS,GPAM,NCOA1,NCOA6,SC5D,SP1
Mitotic G1 phase and G1/S transition	3,08×10^00	1,22×10^−01	−3,742	AKT3,ORC4,PPP2CB,PSMA1,PSMA3,PSMA6,PSMA7,PSMB1,PSMB3,PSMB7,PSMC1,PSMC6,PSMD14,PSMD6,PSMD7,TFDP2
Nucleotide Excision Repair	3,06×10^00	1,37×10^−01	−3,606	COPS6,CUL4B,ERCC4,ISY1,PARP2,POLE3,POLE4,POLR2H,RPA3,SUMO2,UBE2V2,USP7,XPA
2-oxobutanoate Degradation I	2,94×10^00	6×10^−01	#NUM!	MCEE,MMUT,PCCB
Neutrophil Extracellular Trap Signaling Pathway	2,9×10^00	8,86×10^−02	−5,657	AKT3,ATP5F1B,ATP5F1C,CHP1,HMGB1,ITGB1,NDUFA2,NDUFA4,NDUFAB1,NDUFB2,NDUFB4,NDUFB5,NDUFB6,NDUFB8,NDUFB9,NDUFS6,NDUFV2,NDUFV3,PIK3CA,PLA2G12A,PPP3CA,RAC1,SDHB,SDHD,TIMM23,TIMM23B,TIMM8B,TOMM34,TOMM6,TOMM70,UQCRC2,UQCRFS1
Metabolism of non-coding RNA	2,88×10^00	1,67×10^−01	−3,000	GEMIN5,NCBP1,NUP155,NUP35,NUP43,NUP88,SNRPD1,SNRPF,WDR77
MicroRNA Biogenesis Signaling Pathway	2,77×10^00	1,06×10^−01	−4,359	AGO4,AHCTF1,AKT3,DBR1,DDX1,DDX17,EXOSC1,HNRNPA1,NRAS,NUP155,NUP35,NUP43,NUP88,PIK3CA,POLR2H,RALA,SMAD2,ST13,TSN
Heme signaling	2,68×10^00	1,7×10^−01	0,447	APOB,CHD9,CRTC3,NCOA1,NCOA6,NRIP1,PGRMC2,XPO1
Regulation of eIF4 and p70S6K Signaling	2,58×10^00	1,04×10^−01	−1,414	AGO4,AKT3,EIF2A,EIF2S2,EIF2S3,EIF3H,ITGA6,ITGB1,NRAS,PAIP1,PIK3CA,PPP2CB,PPP2R5A,RALA,RPS23,RPS3A,RPSA,SOS2
Transcriptional regulation by RUNX3	2,57×10^00	1,26×10^−01	−3,464	PSMA1,PSMA3,PSMA6,PSMA7,PSMB1,PSMB3,PSMB7,PSMC1,PSMC6,PSMD14,PSMD6,PSMD7
Transcriptional regulation of white adipocyte differentiation	2,52×10^00	1,31×10^−01	−3,317	CCNC,CHD9,MED10,MED13,MED31,MED6,MED7,NCOA1,NCOA6,PPARG,ZNF638
Advanced glycosylation endproduct receptor signaling	2,51×10^00	3,08×10^−01	−2,000	CAPZA2,DDOST,HMGB1,S100B
Histamine Degradation	2,51×10^00	3,08×10^−01	−2,000	ALDH2,ALDH3A2,ALDH9A1,HNMT
Cytoprotection by HMOX1	2,51×10^00	1,48×10^−01	−3,000	BLVRA,CHD9,COX5A,COX6A1,LRPPRC,NCOA1,NCOA6,NDUFA4,SURF1
Cellular response to heat stress	2,49×10^00	1,24×10^−01	−2,828	ATR,BAG1,HSPA5,HSPB2,MRPL18,NUP155,NUP35,NUP43,NUP88,RPA3,ST13,TNFRSF21
Antigen Presentation Pathway	2,49×10^00	2×10^−01	#NUM!	B2M,CANX,HLA-DPA1,HLA-DRA,HLA-DRB5,HLA-F
RHO GTPases Activate Formins	2,45×10^00	1,09×10^−01	−3,873	AHCTF1,BUB3,CLASP1,DIAPH2,ITGB1,MIS12,NSL1,NUP43,PPP2CB,PPP2R5A,RAC1,RHOA,SKA2,SPDL1,XPO1
TP53 Regulates Metabolic Genes	2,4×10^00	1,26×10^−01	−2,714	AGO4,AKT3,COX5A,COX6A1,LAMTOR2,LRPPRC,NDUFA4,PRKAG1,RRAGA,RRAGC,SURF1
Neutrophil degranulation	2,38×10^00	7,89×10^−02	−6,083	ACTR10,B2M,CAP1,CAT,CCT2,CCT8,CDK13,CKAP4,COMMD3,DDOST,DNAJC13,ERP44,FABP5,FUCA2,GDI2,HEBP2,HEXB,HMGB1,LAMTOR2,MGST1,NCSTN,NRAS,PGAM1,PRCP,PSMB1,PSMB7,PSMD14,PSMD6,PSMD7,PYGL,RAB10,RAB18,RAB7A,RAC1,RAP2C,RHOA,STBD1
Hedgehog 'off' state	2,38×10^00	1,15×10^−01	−3,606	OFD1,PSMA1,PSMA3,PSMA6,PSMA7,PSMB1,PSMB3,PSMB7,PSMC1,PSMC6,PSMD14,PSMD6,PSMD7
Response of EIF2AK4 (GCN2) to amino acid deficiency	2,31×10^00	1,18×10^−01	−3,464	EIF2AK4,EIF2S2,EIF2S3,RPL10,RPL10A,RPL21,RPL23A,RPL36A,RPLP0,RPS23,RPS3A,RPSA
PAK Signaling	2,28×10^00	1,12×10^−01	−2,714	ARHGAP10,ARHGEF6,ITGA6,ITGB1,MYL12A,MYLK,NCK1,NRAS,PIK3CA,PTK2,RAC1,RALA,SOS2
C-type lectin receptors (CLRs)	2,28×10^00	1,05×10^−01	−3,873	AHCYL1,NRAS,PPP3CA,PSMA1,PSMA3,PSMA6,PSMA7,PSMB1,PSMB3,PSMB7,PSMC1,PSMC6,PSMD14,PSMD6,PSMD7
Costimulation by the CD28 family	2,27×10^00	1,36×10^−01	−3,000	AKT3,HLA-DPA1,HLA-DRA,HLA-DRB5,PIK3CA,PPP2CB,PPP2R5A,PTPN11,RAC1
The citric acid (TCA) cycle and respiratory electron transport	2,24×10^00	1,45×10^−01	−2,828	IDH3B,MDH2,MPC2,PDHA1,PDP2,SDHB,SDHD,SUCLG1
RHO GTPase cycle	2,23×10^00	7,83×10^−02	−5,916	ALDH3A2,ARHGAP10,ARHGAP18,ARHGAP21,ARHGAP31,ARHGEF6,CAV1,CCT2,CDC42BPB,CKAP4,CLTC,CUL3,DDRGK1,DIAPH2,DNMBP,DOCK9,DSG2,EMC3,FGD4,FNBP1L,ITGB1,NCK1,NCKAP1,PGRMC2,PIK3CA,RAB7A,RAC1,RHOA,SLK,SOS2,STBD1,TMEM87A,TWF1,TXNL1,UACA
Signaling by NTRK2 (TRKB)	2,23×10^00	2,08×10^−01	−2,236	NRAS,NTRK2,PIK3CA,PTPN11,RAC1
RAF/MAP kinase cascade	2,22×10^00	8,81×10^−02	−4,796	ANGPT1,CUL3,LAMTOR2,MARK3,NRAS,PIK3CA,PPP2CB,PPP2R5A,PSMA1,PSMA3,PSMA6,PSMA7,PSMB1,PSMB3,PSMB7,PSMC1,PSMC6,PSMD14,PSMD6,PSMD7,PTK2,PTPRA,RANBP9
RNA polymerase II transcribes snRNA genes	2,2×10^00	1,25×10^−01	−3,162	GTF2F2,ICE2,INTS9,NCBP1,POLR2H,RPAP2,RPRD2,SP1,SUPT4H1,TAF9
RNA Polymerase II Transcription	2,17×10^00	1,02×10^−01	−3,873	ELOC,GTF2F2,IWS1,NCBP1,PAPOLA,POLR2H,SLU7,SNRPF,SRSF9,SUPT4H1,TAF9,THOC1,THOC5,THOC7,WDR33
Glutaryl-CoA Degradation	2,16×10^00	2,5×10^−01	−2,000	ACAT1,HADH,HADHB,HSD17B10
Putrescine Degradation III	2,16×10^00	2,5×10^−01	−2,000	ALDH2,ALDH3A2,ALDH9A1,SAT2
Eukaryotic Translation Elongation	2,15×10^00	1,17×10^−01	−3,317	EEF1B2,EEF1G,RPL10,RPL10A,RPL21,RPL23A,RPL36A,RPLP0,RPS23,RPS3A,RPSA
DNA Methylation and Transcriptional Repression Signaling	2,11×10^00	1,16×10^−01	−2,828	CDK12,CDK13,HDAC2,MBD4,MTA1,SAP18,SP1,SUDS3,TCF4,TFAM,ZEB1
PEDF Signaling	2,08×10^00	1,2×10^−01	−1,897	AKT3,CFLAR,NRAS,PIK3CA,PPARG,RAC1,RALA,RHOA,TCF4,ZEB1
Extra-nuclear estrogen signaling	2,03×10^00	1,25×10^−01	−3,000	AKT3,CAV1,GNG11,GNG3,NRAS,PIK3CA,PTK2,XPO1,ZDHHC7
Systemic Lupus Erythematosus in T Cell Signaling Pathway	2×10^00	8,96×10^−02	−2,982	AKT3,B2M,CHP1,HLA-DPA1,HLA-DRA,HLA-DRB5,HLA-F,MSN,NRAS,PIK3CA,PPP2CB,PPP2R5A,PPP3CA,PTK2,RAC1,RALA,RHOA,SOS2,SP1
T Cell Receptor Signaling	1,99×10^00	9,29×10^−02	−3,638	AKT3,B2M,CHP1,HLA-DPA1,HLA-DRA,HLA-DRB5,HLA-F,ITGB1,NCK1,NRAS,PIK3CA,PPP3CA,PTPN11,RAC1,RALA,SOS2,TCF4
Unfolded Protein Response (UPR)	1,97×10^00	2,22×10^−01	−2,000	EIF2S2,EIF2S3,HSPA5,MBTPS2
Superpathway of Cholesterol Biosynthesis	1,94×10^00	1,79×10^−01	−2,236	ACAT1,FDFT1,FDPS,HADHB,SC5D
Necroptosis Signaling Pathway	1,93×10^00	9,86×10^−02	−3,207	CFLAR,CHP1,GLUD1,PLA2G12A,PPP3CA,PYGL,SLC25A3,TIMM23,TIMM23B,TIMM8B,TNFSF10,TOMM34,TOMM6,TOMM70
RAB GEFs exchange GTP for GDP on RABs	1,91×10^00	1,14×10^−01	−3,162	AKT3,CCZ1/CCZ1B,DENND2C,GDI2,RAB10,RAB18,RAB7A,SBF2,TRAPPC11,TRAPPC2L
Interleukin-1 family signaling	1,91×10^00	1,01×10^−01	−3,606	PSMA1,PSMA3,PSMA6,PSMA7,PSMB1,PSMB3,PSMB7,PSMC1,PSMC6,PSMD14,PSMD6,PSMD7,PTPN11
Cristae formation	1,87×10^00	1,72×10^−01	−2,236	ATP5F1B,ATP5F1C,ATP5PD,ATP5PF,ATP5PO
Phenylethylamine Degradation I	1,85×10^00	5×10^−01	#NUM!	ALDH2,ALDH3A2
Phenylalanine Degradation I (Aerobic)	1,85×10^00	5×10^−01	#NUM!	PCBD2,QDPR
Mitochondrial biogenesis	1,85×10^00	1,25×10^−01	−2,828	ATP5F1B,CHD9,CRTC3,GLUD1,NCOA1,NCOA6,PRKAG1,TFAM
Paxillin Signaling	1,8×10^00	1,05×10^−01	−3,162	ARHGEF6,ITGA6,ITGB1,NCK1,NRAS,PARVA,PIK3CA,PTK2,RAC1,RALA,SOS2
Ethanol Degradation IV	1,8×10^00	2×10^−01	−2,000	ALDH2,ALDH3A2,ALDH9A1,CAT
CTLA4 Signaling in Cytotoxic T Lymphocytes	1,8×10^00	9,04×10^−02	1,291	AKT3,B2M,CLTC,HLA-DPA1,HLA-DRA,HLA-DRB5,HLA-F,ITGB1,NCK1,NRAS,PIK3CA,PPP2CB,PPP2R5A,PTPN11,RAC1,RALA
Eukaryotic Translation Initiation	1,75×10^00	9,92×10^−02	−3,464	EIF2S2,EIF2S3,EIF3H,RPL10,RPL10A,RPL21,RPL23A,RPL36A,RPLP0,RPS23,RPS3A,RPSA
PD-1, PD-L1 cancer immunotherapy pathway	1,73×10^00	1,06×10^−01	1,414	AKT3,B2M,HLA-DPA1,HLA-DRA,HLA-DRB5,HLA-F,LATS1,PDCD4,PIK3CA,PTPN11
SUMOylation of chromatin organization proteins	1,72×10^00	1,27×10^−01	−2,646	HDAC2,NUP155,NUP35,NUP43,NUP88,PHC1,SUMO2
Autophagy	1,72×10^00	8,53×10^−02	−3,300	AKT3,ATG3,ATR,BECN1,BNIP3,CHP1,EIF2A,OPTN,PIK3CA,PPP2CB,PPP2R5A,PPP3CA,PRKAG1,RAB7A,RALA,UVRAG,VPS11,VPS39
Signaling by SCF-KIT	1,72×10^00	1,4×10^−01	−2,449	FER,NRAS,PIK3CA,PTPN11,RAC1,SOCS6
TBC/RABGAPs	1,72×10^00	1,4×10^−01	−2,449	GGA2,OPTN,RAB11A,RAB7A,RABEP1,TBC1D3 (includes others)
NUR77 Signaling in T Lymphocytes	1,71×10^00	1,11×10^−01	−1,000	B2M,CHP1,HDAC2,HLA-DPA1,HLA-DRA,HLA-DRB5,HLA-F,PPP3CA,TNFSF10
G-protein beta:gamma signalling	1,7×10^00	1,56×10^−01	−2,236	AKT3,ARHGEF6,GNG11,GNG3,RHOA
Arsenate Detoxification I (Glutaredoxin)	1,65×10^00	4×10^−01	#NUM!	GLRX2,LACC1
Mitotic Prometaphase	1,64×10^00	8,5×10^−02	−4,123	AHCTF1,BUB3,CEP43,CEP63,CLASP1,HAUS3,MIS12,NSL1,NUP43,OFD1,PCM1,PPP2CB,PPP2R5A,SKA2,SPDL1,TUBGCP3,XPO1
GM-CSF Signaling	1,64×10^00	1,14×10^−01	−2,646	AKT3,NRAS,PIK3CA,PPP3CA,PTPN11,RACK1,RALA,SOS2
SUMOylation of DNA replication proteins	1,63×10^00	1,33×10^−01	−2,449	NUP155,NUP35,NUP43,NUP88,SUMO2,TOP2B
Processing of SMDT1	1,61×10^00	2,31×10^−01	#NUM!	MICU2,PHB2,PMPCB
Signaling by ERBB4	1,6×10^00	1,21×10^−01	−2,646	CXCL12,NCSTN,NRAS,PIK3CA,S100B,STMN1,WWP1
Chaperone Mediated Autophagy Signaling Pathway	1,6×10^00	8,15×10^−02	−0,229	ATP6V1C1,ATP6V1G1,BAG1,CHP1,HDAC2,HMGB1,HSPA5,PIK3CA,PPP3CA,PRKAG1,PSMA1,PSMA3,PSMA6,PSMA7,PSMB1,PSMB3,PSMB7,RAB11A,RAC1
CLEAR Signaling Pathway	1,6×10^00	7,83×10^−02	−1,279	AKT3,ATP6V1C1,ATP6V1G1,BECN1,BLOC1S1,BNIP3,CHP1,HEXB,LAMTOR2,NRAS,NTRK2,PINK1,PPP2CB,PPP2R5A,PPP3CA,PRKAG1,RAB7A,RALA,RRAGA,RRAGC,UVRAG,VPS11
Tryptophan Degradation III (Eukaryotic)	1,59×10^00	1,74×10^−01	−2,000	ACAT1,HADH,HADHB,HSD17B10
SUMOylation of SUMOylation proteins	1,59×10^00	1,47×10^−01	−2,236	NUP155,NUP35,NUP43,NUP88,SUMO2
Superpathway of Methionine Degradation	1,59×10^00	1,47×10^−01	−2,236	AHCYL1,CDO1,MCEE,MMUT,PCCB
SUMOylation of RNA binding proteins	1,58×10^00	1,3×10^−01	−2,449	NUP155,NUP35,NUP43,NUP88,PHC1,SUMO2
Signaling by FGFR2	1,57×10^00	1,11×10^−01	−2,828	GTF2F2,HNRNPA1,NCBP1,NRAS,PIK3CA,POLR2H,PPP2CB,PTPN11
Ephrin B Signaling	1,57×10^00	1,11×10^−01	−0,816	ACP1,CAP1,CXCL12,GNG11,GNG3,PTK2,RAC1,RHOA
Cachexia Signaling Pathway	1,55×10^00	7,45×10^−02	−2,353	AGO4,AKT3,BECN1,EIF2A,EIF2S2,EIF2S3,HMGB1,HSPA5,LIFR,PIK3CA,PPARG,PRKAG1,PSMA1,PSMA3,PSMA6,PSMA7,PSMB1,PSMB3,PSMB7,PSMC1,PSMC6,PSMD14,PSMD6,PSMD7,SMAD2,TNFSF10
HER-2 Signaling in Breast Cancer	1,52×10^00	8,11×10^−02	−0,832	AHCTF1,AKT3,COPS6,COX4I2,COX5A,COX6A1,CYB5A,ITGB1,NRAS,NUP155,NUP35,NUP43,NUP88,PIK3CA,RALA,SOS2,SP1,SURF1
Antiproliferative Role of Somatostatin Receptor 2	1,51×10^00	1,08×10^−01	−2,236	GNG11,GNG3,GUCY1A2,NRAS,PIK3CA,PTPN11,RALA,SMARCC2
Phagosome Maturation	1,51×10^00	8,9×10^−02	#NUM!	ATP6V1C1,ATP6V1G1,B2M,CANX,EEA1,HLA-DRA,HLA-DRB5,HLA-F,RAB7A,RAC1,VPS11,VPS39,VTI1B
NER (Nucleotide Excision Repair, Enhanced Pathway)	1,5×10^00	1,02×10^−01	−1,890	COPS6,ERCC4,POLE3,POLE4,POLR2H,RPA3,TOP2B,USP7,XPA
FLT3 Signaling	1,49×10^00	1,39×10^−01	−2,236	AKT3,NRAS,PIK3CA,PTPN11,SOCS6
Pentose Phosphate Pathway (Non-oxidative Branch)	1,49×10^00	3,33×10^−01	#NUM!	RPE,TALDO1
Angiopoietin Signaling	1,45×10^00	1,05×10^−01	−2,646	AKT3,ANGPT1,NCK1,NRAS,PIK3CA,PTK2,PTPN11,RALA
Gene and protein expression by JAK-STAT signaling after IL-12 stimulation	1,45×10^00	1,35×10^−01	0,447	MSN,PDCD4,RALA,RPLP0,TALDO1
IGF-1 Signaling	1,43×10^00	9,52×10^−02	−2,333	AKT3,IGFBP7,NRAS,PIK3CA,PRKAG1,PTK2,PTPN11,RALA,SOCS6,SOS2
Selenoamino acid metabolism	1,41×10^00	9,43×10^−02	−3,162	HNMT,RPL10,RPL10A,RPL21,RPL23A,RPL36A,RPLP0,RPS23,RPS3A,RPSA
Resolution of Abasic Sites (AP sites)	1,4×10^00	1,32×10^−01	−2,236	MBD4,PARP2,POLE3,POLE4,RPA3
tRNA Charging	1,4×10^00	1,32×10^−01	−2,236	DARS1,EPRS1,IARS1,RARS1,YARS2
Renal Cell Carcinoma Signaling	1,39×10^00	1,03×10^−01	−2,646	AKT3,ELOC,NRAS,PIK3CA,PTPN11,RAC1,RALA,SOS2
Signaling by VEGF	1,38×10^00	9,35×10^−02	−2,530	AHCYL1,AKT3,CAV1,NCK1,NCKAP1,NRAS,PIK3CA,PTK2,RAC1,RHOA
Kinetochore Metaphase Signaling Pathway	1,38×10^00	9,35×10^−02	−0,333	ANAPC5,BUB3,CDC16,ENSA,H2AZ2,MIS12,NSL1,PPP2R5A,SKA2,SPDL1
Eukaryotic Translation Termination	1,37×10^00	9,68×10^−02	−3,000	RPL10,RPL10A,RPL21,RPL23A,RPL36A,RPLP0,RPS23,RPS3A,RPSA
Fatty Acid α-oxidation	1,37×10^00	1,88×10^−01	#NUM!	ALDH2,ALDH3A2,ALDH9A1
Macroautophagy	1,37×10^00	1,08×10^−01	−2,646	ATG3,BECN1,LAMTOR2,PRKAG1,RRAGA,RRAGC,UVRAG
Ephrin Receptor Signaling	1,36×10^00	8×10^−02	−3,207	ACP1,AKT3,ANGPT1,CXCL12,GNG11,GNG3,ITGA6,ITGB1,NCK1,NRAS,PTK2,PTPN11,RAC1,RALA,RHOA,SOS2
Signaling by MET	1,36×10^00	1,01×10^−01	−2,828	ITGB1,NRAS,PIK3CA,PTK2,PTPN11,RAC1,RANBP9,SH3KBP1
Spliceosomal Cycle	1,36×10^00	1,15×10^−01	−2,449	CWC15,ISY1,SF3A3,SF3B3,SF3B6,SLU7
Pentose phosphate pathway	1,35×10^00	2,86×10^−01	#NUM!	RPE,TALDO1
TYSND1 cleaves peroxisomal proteins	1,35×10^00	2,86×10^−01	#NUM!	ACOX1,PHYH
Aspartate Degradation II	1,35×10^00	2,86×10^−01	#NUM!	MDH1,MDH2
Glucose metabolism	1,34×10^00	1×10^−01	−2,828	MDH1,MDH2,NUP155,NUP35,NUP43,NUP88,PCK2,PPP2CB
CSDE1 Signaling Pathway	1,32×10^00	1,13×10^−01	−1,342	AGO4,AKT3,CNOT6,PAIP1,PUM1,RAC1
Signaling by TGF-beta Receptor Complex	1,32×10^00	1,13×10^−01	−2,449	ITGB1,NEDD4L,RHOA,SMAD2,XPO1,ZFYVE9
Glyoxylate metabolism and glycine degradation	1,31×10^00	1,43×10^−01	−2,000	GCSH,LIAS,NDUFAB1,PDHA1
Ethanol Degradation II	1,31×10^00	1,43×10^−01	−2,000	ADH1C,ALDH2,ALDH3A2,ALDH9A1
Metabolism of vitamin K	1,3×10^00	1×10^00	#NUM!	VKORC1
Isoleucine Degradation I	1,3×10^00	1,76×10^−01	#NUM!	ACAT1,HADHB,HSD17B10
Superpathway of Geranylgeranyldiphosphate Biosynthesis I (via Mevalonate)	1,3×10^00	1,76×10^−01	#NUM!	ACAT1,FDPS,HADHB
Ferroptosis Signaling Pathway	1,29×10^00	8,73×10^−02	−1,897	BECN1,EIF2A,FDFT1,GCLC,H2AZ2,NCOA4,NRAS,PRKAG1,RALA,SP1,USP7
Epithelial Adherens Junction Signaling	1,29×10^00	8,28×10^−02	0,277	AKT3,FER,LATS1,MYL12A,NRAS,PPP2CB,PPP2R5A,PRKAG1,RAC1,RALA,RHOA,STK3,TCF4
RNA Polymerase III Transcription	1,28×10^00	1,22×10^−01	−2,236	BDP1,GTF3C6,NFIB,POLR1D,POLR2H
Agrin Interactions at Neuromuscular Junction	1,28×10^00	1,03×10^−01	−2,449	ARHGEF6,ITGB1,NRAS,PTK2,RAC1,RALA,UTRN
VEGF Signaling	1,27×10^00	9,28×10^−02	−1,890	AKT3,EIF2S2,EIF2S3,NRAS,PIK3CA,PTK2,PTPN11,RALA,SOS2
Energy dependent regulation of mTOR by LKB1-AMPK	1,26×10^00	1,38×10^−01	−2,000	LAMTOR2,PRKAG1,RRAGA,RRAGC
Mitophagy	1,26×10^00	1,38×10^−01	−2,000	MTERF3,PINK1,TOMM6,TOMM70
Processing of Capped Intronless Pre-mRNA	1,26×10^00	1,38×10^−01	−2,000	NCBP1,PAPOLA,SNRPF,WDR33
Phosphatidylglycerol Biosynthesis II (Non-plastidic)	1,26×10^00	1,38×10^−01	−2,000	CRLS1,GPAM,LPGAT1,PTPMT1
Noradrenaline and Adrenaline Degradation	1,26×10^00	1,38×10^−01	−2,000	ADH1C,ALDH2,ALDH3A2,ALDH9A1
CDC42 Signaling	1,26×10^00	8,39×10^−02	−1,342	ARHGEF6,B2M,FNBP1L,HLA-DPA1,HLA-DRA,HLA-DRB5,HLA-F,ITGA6,ITGB1,MYL12A,MYLK,RALA
Deadenylation-dependent mRNA decay	1,26×10^00	1,09×10^−01	−2,449	CNOT2,CNOT6,EXOSC1,LSM5,LSM6,PAIP1
TP53 Regulates Transcription of DNA Repair Genes	1,25×10^00	1,01×10^−01	−2,646	ATR,CDK12,CDK13,ELOC,GTF2F2,POLR2H,SUPT4H1
TRAIL signaling	1,24×10^00	2,5×10^−01	#NUM!	CFLAR,TNFSF10
Oleate Biosynthesis II (Animals)	1,24×10^00	2,5×10^−01	#NUM!	CYB5A,FADS1
Ketolysis	1,24×10^00	2,5×10^−01	#NUM!	ACAT1,HADHB
RORA activates gene expression	1,24×10^00	1,67×10^−01	#NUM!	CHD9,NCOA1,NCOA6
Tryptophan Degradation X (Mammalian, via Tryptamine)	1,24×10^00	1,67×10^−01	#NUM!	ALDH2,ALDH3A2,ALDH9A1
Virus Entry via Endocytic Pathways	1,23×10^00	8,77×10^−02	#NUM!	AP4E1,B2M,CAV1,CLTC,HLA-F,ITGB1,NRAS,PIK3CA,RAC1,RALA
Platelet homeostasis	1,21×10^00	9,41×10^−02	−2,828	APOB,GNG11,GNG3,GUCY1A2,IRAG1,PPP2CB,PPP2R5A,PTPN11
Nonsense-Mediated Decay (NMD)	1,19×10^00	8,62×10^−02	−3,162	NCBP1,RPL10,RPL10A,RPL21,RPL23A,RPL36A,RPLP0,RPS23,RPS3A,RPSA
SUMOylation of transcription cofactors	1,17×10^00	1,14×10^−01	−2,236	DDX17,NCOA1,NRIP1,PHC1,SUMO2
Allograft Rejection Signaling	1,17×10^00	1,14×10^−01	#NUM!	B2M,HLA-DPA1,HLA-DRA,HLA-DRB5,HLA-F
Heme Biosynthesis II	1,15×10^00	2,22×10^−01	#NUM!	UROD,UROS
Mouse Embryonic Stem Cell Pluripotency	1,14×10^00	8,74×10^−02	−3,000	AKT3,FZD4,LIFR,NRAS,PIK3CA,PTPN11,RALA,SOS2,TCF4
Metabolism of water-soluble vitamins and cofactors	1,14×10^00	1,02×10^−01	−2,449	CYB5A,LMBRD1,MMAB,MMUT,PCCB,SLC25A16
Polyamine Regulation in Colon Cancer	1,14×10^00	1,02×10^−01	−0,816	AKT3,MTA1,PPARG,RHOA,SAT2,TCF4
Class I peroxisomal membrane protein import	1,12×10^00	1,5×10^−01	#NUM!	ALDH3A2,PEX11B,PEX2
Telomerase Signaling	1,1×10^00	8,57×10^−02	−1,134	AKT3,HDAC2,NRAS,PIK3CA,PPP2CB,PPP2R5A,RALA,SOS2,SP1
Activation of the pre-replicative complex	1,09×10^00	1,21×10^−01	−2,000	ORC4,POLE3,POLE4,RPA3
Actin Nucleation by ARP-WASP Complex	1,09×10^00	8,89×10^−02	−2,449	ITGA6,ITGB1,NCK1,NRAS,RAC1,RALA,RHOA,SOS2
MHC class II antigen presentation	1,09×10^00	8,26×10^−02	−3,162	ACTR10,CANX,CAPZA2,CLTC,HLA-DPA1,HLA-DRA,HLA-DRB5,RAB7A,SEC24B,SEC31A
UFMylation Signaling Pathway	1,08×10^00	9,84×10^−02	−1,633	AKT3,DDRGK1,NCOA1,PAIP1,UBA5,UFSP2
Calcium-induced T Lymphocyte Apoptosis	1,08×10^00	9,84×10^−02	−2,000	CHP1,HDAC2,HLA-DPA1,HLA-DRA,HLA-DRB5,PPP3CA
Ephrin A Signaling	1,08×10^00	1,06×10^−01	#NUM!	PIK3CA,PTK2,PTPN11,RAC1,RHOA
Integrin Signaling	1,07×10^00	7,39×10^−02	−3,873	AKT3,CAV1,ITGA6,ITGB1,MYL12A,MYLK,NCK1,NRAS,PARVA,PIK3CA,PTK2,RAC1,RALA,RHOA,SOS2
MSP-RON Signaling in Cancer Cells Pathway	1,07×10^00	7,97×10^−02	−2,530	AKT3,ITGA6,ITGB1,NRAS,PIK3CA,PTK2,RALA,SMAD2,SOS2,SP1,TCF4
Phenylalanine and tyrosine metabolism	1,07×10^00	2×10^−01	#NUM!	FAH,QDPR
RHOBTB3 ATPase cycle	1,07×10^00	2×10^−01	#NUM!	CUL3,RHOBTB3
NAD Phosphorylation and Dephosphorylation	1,07×10^00	2×10^−01	#NUM!	ACP1,NADK2
Pentose Phosphate Pathway	1,07×10^00	2×10^−01	#NUM!	RPE,TALDO1
Nucleotide Excision Repair Pathway	1,06×10^00	1,18×10^−01	#NUM!	ERCC4,POLR2H,RPA3,XPA
IL-2 Signaling	1,05×10^00	9,68×10^−02	−2,449	AKT3,NRAS,PIK3CA,PTPN11,RALA,SOS2
RNA Polymerase I Transcription	1,05×10^00	1,04×10^−01	−2,236	HDAC2,MTA1,POLR1D,POLR1H,POLR2H
Apelin Muscle Signaling Pathway	1,05×10^00	1,04×10^−01	#NUM!	AKT3,GNG11,GNG3,PRKAG1,TFAM
Gene Silencing by RNA	1,03×10^00	8,6×10^−02	−2,828	AGO4,H2AZ2,NUP155,NUP35,NUP43,NUP88,POLR2H,TSN
Metabolism of porphyrins	1,02×10^00	1,36×10^−01	#NUM!	BLVRA,UROD,UROS
Peroxisomal lipid metabolism	1,02×10^00	1,36×10^−01	#NUM!	ACOX1,ALDH3A2,PHYH
Insertion of tail-anchored proteins into the endoplasmic reticulum membrane	1,02×10^00	1,36×10^−01	#NUM!	ALDH3A2,CAMLG,CYB5A
Dopamine Degradation	1,02×10^00	1,36×10^−01	#NUM!	ALDH2,ALDH3A2,ALDH9A1
GPVI-mediated activation cascade	1,02×10^00	1,14×10^−01	−2,000	PIK3CA,PTPN11,RAC1,RHOA
Transcriptional activity of SMAD2/SMAD3:SMAD4 heterotrimer	1,02×10^00	1,02×10^−01	−2,000	CCNC,NEDD4L,SMAD2,SP1,TFDP2
OX40 Signaling Pathway	1,02×10^00	1,02×10^−01	#NUM!	B2M,HLA-DPA1,HLA-DRA,HLA-DRB5,HLA-F
Carnitine synthesis	1,01×10^00	5×10^−01	#NUM!	ALDH9A1
Epoxysqualene Biosynthesis	1,01×10^00	5×10^−01	#NUM!	FDFT1
Lipoate Biosynthesis and Incorporation II	1,01×10^00	5×10^−01	#NUM!	LIAS
S-methyl-5'-thioadenosine Degradation II	1,01×10^00	5×10^−01	#NUM!	LACC1
Xanthine and Xanthosine Salvage	1,01×10^00	5×10^−01	#NUM!	LACC1
Cardiolipin Biosynthesis II	1,01×10^00	5×10^−01	#NUM!	PTPMT1
Glutamate Biosynthesis II	1,01×10^00	5×10^−01	#NUM!	GLUD1
Glutamate Degradation X	1,01×10^00	5×10^−01	#NUM!	GLUD1
IL-3 Signaling	1×10^00	8,86×10^−02	−2,646	AKT3,CHP1,NRAS,PIK3CA,PPP3CA,RAC1,RALA
Processing and activation of SUMO	9,93×10^−01	1,82×10^−01	#NUM!	RWDD3,SUMO2
RHO GTPases activate KTN1	9,93×10^−01	1,82×10^−01	#NUM!	RAC1,RHOA
Ketogenesis	9,93×10^−01	1,82×10^−01	#NUM!	ACAT1,HADHB
Signaling by EGFR	9,87×10^−01	1×10^−01	−2,236	NRAS,PIK3CA,PTPN11,PTPRK,SH3KBP1
Netrin-1 signaling	9,87×10^−01	1×10^−01	−2,236	NCK1,NTN4,PTK2,PTPN11,RAC1
RHO GTPases Activate WASPs and WAVEs	9,86×10^−01	1,11×10^−01	−2,000	NCK1,NCKAP1,PTK2,RAC1
HDR through Homologous Recombination (HRR) or Single Strand Annealing (SSA)	9,85×10^−01	8,11×10^−02	−3,000	ATR,ERCC4,POLE3,POLE4,RAD17,RNF8,RPA3,SUMO2,UBE2V2
p75 NTR receptor-mediated signalling	9,71×10^−01	8,33×10^−02	−2,828	ARHGEF6,FGD4,HDAC2,NCSTN,PRDM4,RAC1,RHOA,SOS2
Signaling by NTRK1 (TRKA)	9,6×10^−01	8,64×10^−02	−2,646	CLTC,NRAS,NTRK2,PIK3CA,PPP2CB,RALA,RHOA
JAK/STAT Signaling	9,39×10^−01	8,54×10^−02	−1,890	AKT3,NRAS,PIK3CA,PTPN11,RALA,SOCS6,SOS2
Gluconeogenesis I	9,37×10^−01	1,25×10^−01	#NUM!	MDH1,MDH2,PGAM1
HGF Signaling	9,36×10^−01	7,69×10^−02	−3,000	AKT3,ITGA6,ITGB1,NRAS,PIK3CA,PTK2,PTPN11,RAC1,RALA,SOS2
T Cell Exhaustion Signaling Pathway	9,36×10^−01	7,36×10^−02	−0,816	AKT3,HLA-DPA1,HLA-DRA,HLA-DRB5,HLA-F,NRAS,PIK3CA,PPP2CB,PPP2R5A,PTPN11,RALA,SMAD2
Protein folding	9,33×10^−01	8,16×10^−02	−2,828	CCT2,CCT4,CCT8,DCAF7,GNG11,GNG3,KIF13A,PDCL
SAPK/JNK Signaling	9,33×10^−01	7,89×10^−02	−2,828	GNG11,GNG3,MAP3K20,MAP4K5,NRAS,PIK3CA,RAC1,RALA,SOS2
Apoptotic execution phase	9,32×10^−01	9,62×10^−02	−2,236	ADD1,DSG2,FNTA,HMGB1,PTK2
DAP12 interactions	9,21×10^−01	1,05×10^−01	−2,000	B2M,NRAS,PIK3CA,RAC1
SUMOylation of ubiquitinylation proteins	9,21×10^−01	1,05×10^−01	−2,000	NUP155,NUP35,NUP43,NUP88
NoRC negatively regulates rRNA expression	9,21×10^−01	1,05×10^−01	−2,000	H2AZ2,HDAC2,SAP18,SUDS3
Regulation of TP53 Expression and Degradation	9,21×10^−01	1,05×10^−01	−2,000	AKT3,CCNG1,PPP2CB,USP7
Myelination Signaling Pathway	9,19×10^−01	6,58×10^−02	−3,273	AKT3,CHP1,FZD4,HDAC2,ITGA6,ITGB1,NCSTN,NRAS,NTRK2,PIK3CA,PPP3CA,PRKAG1,PTK2,PTPN11,PTPRA,RAC1,RALA,RHOA,SMAD2,SOS2,TCF4
ATM Signaling	9,14×10^−01	8,08×10^−02	−1,134	ATR,HP1BP3,PPP2CB,PPP2R5A,RAD17,RNF8,USP7,ZEB1
Sertoli Cell-Germ Cell Junction Signaling Pathway (Enhanced)	9,08×10^−01	6,87×10^−02	−1,500	A2M,AKT3,CLDN20,GUCY1A2,ITGA6,ITGB1,NRAS,PIK3CA,PPP2CB,PPP2R5A,PRKAG1,PTK2,RAC1,RALA,SMAD2,SP1
Major pathway of rRNA processing in the nucleolus and cytosol	9,05×10^−01	7,14×10^−02	−3,606	EXOSC1,LTV1,MPHOSPH10,RPL10,RPL10A,RPL21,RPL23A,RPL36A,RPLP0,RPP30,RPS23,RPS3A,RPSA
Cholesterol biosynthesis	8,97×10^−01	1,2×10^−01	#NUM!	FDFT1,FDPS,SC5D
Signaling by FGFR3	8,91×10^−01	1,03×10^−01	−2,000	NRAS,PIK3CA,PPP2CB,PTPN11
Amino acids regulate mTORC1	8,81×10^−01	9,26×10^−02	−2,236	ATP6V1C1,ATP6V1G1,LAMTOR2,RRAGA,RRAGC
Cell Cycle Control of Chromosomal Replication	8,81×10^−01	9,26×10^−02	−2,236	CDK12,CDK13,ORC4,RPA3,TOP2B
Natural Killer Cell Signaling	8,8×10^−01	7,07×10^−02	−1,941	AKT3,B2M,HLA-F,HSPA5,ITGB1,NCK1,NRAS,PIK3CA,PTPN11,RAC1,RALA,SOS2,TNFSF10
Mitochondrial iron-sulfur cluster biogenesis	8,69×10^−01	1,54×10^−01	#NUM!	ISCA2,ISCU
Cleavage and Polyadenylation of Pre-mRNA	8,69×10^−01	1,54×10^−01	#NUM!	PAPOLA,WDR33
Cholesterol Biosynthesis I	8,69×10^−01	1,54×10^−01	#NUM!	FDFT1,SC5D
Mevalonate Pathway I	8,69×10^−01	1,54×10^−01	#NUM!	ACAT1,HADHB
Phenylalanine Degradation IV (Mammalian, via Side Chain)	8,69×10^−01	1,54×10^−01	#NUM!	ALDH2,ALDH3A2
Cholesterol Biosynthesis II (via 24,25-dihydrolanosterol)	8,69×10^−01	1,54×10^−01	#NUM!	FDFT1,SC5D
Cholesterol Biosynthesis III (via Desmosterol)	8,69×10^−01	1,54×10^−01	#NUM!	FDFT1,SC5D
ESR-mediated signaling	8,66×10^−01	7,63×10^−02	−2,333	AGO4,CXCL12,GPAM,GTF2F2,H2AZ2,NCOA1,NRIP1,POLR2H,SP1
Translocation of SLC2A4 (GLUT4) to the plasma membrane	8,65×10^−01	8,57×10^−02	−2,449	C2CD5,PRKAG1,RAB10,RAB11A,RAC1,RALA
Actin Cytoskeleton Signaling	8,63×10^−01	6,75×10^−02	−3,606	ARHGEF6,DIAPH2,ITGA6,ITGB1,MSN,MYL12A,MYLK,NCKAP1,NRAS,PIK3CA,PTK2,RAC1,RALA,RHOA,SOS2,TMSB10/TMSB4X
Beta-catenin independent WNT signaling	8,61×10^−01	7,84×10^−02	−2,121	AGO4,CLTC,FZD4,GNG11,GNG3,PPP3CA,RAC1,RHOA
Signaling by FGFR4	8,61×10^−01	1×10^−01	−2,000	NRAS,PIK3CA,PPP2CB,PTPN11
Transcriptional Regulation by VENTX	8,61×10^−01	1×10^−01	−1,000	AGO4,ANAPC16,ANAPC5,CDC16
CD28 Signaling in T Helper Cells	8,51×10^−01	7,56×10^−02	−1,633	AKT3,CHP1,HLA-DPA1,HLA-DRA,HLA-DRB5,PIK3CA,PPP3CA,PTPN11,RAC1
Transcription from mitochondrial promoters	8,46×10^−01	3,33×10^−01	#NUM!	TFAM
L-carnitine Biosynthesis	8,46×10^−01	3,33×10^−01	#NUM!	ALDH9A1
Guanine and Guanosine Salvage I	8,46×10^−01	3,33×10^−01	#NUM!	LACC1
Coenzyme A Biosynthesis	8,46×10^−01	3,33×10^−01	#NUM!	PPCS
Glutathione Biosynthesis	8,46×10^−01	3,33×10^−01	#NUM!	GCLC
L-cysteine Degradation III	8,46×10^−01	3,33×10^−01	#NUM!	CISD1
Inosine-5'-phosphate Biosynthesis II	8,46×10^−01	3,33×10^−01	#NUM!	ATIC
Adenine and Adenosine Salvage I	8,46×10^−01	3,33×10^−01	#NUM!	LACC1
Tyrosine Biosynthesis IV	8,46×10^−01	3,33×10^−01	#NUM!	PCBD2
Clathrin-mediated Endocytosis Signaling	8,44×10^−01	6,86×10^−02	#NUM!	AAK1,AP4E1,APOB,APOC1,CHP1,CLTC,ITGB1,PCYOX1,PIK3CA,PPP3CA,RAB11A,RAB7A,RAC1,SH3KBP1
Glioma Invasiveness Signaling	8,44×10^−01	8,45×10^−02	−2,236	NRAS,PIK3CA,PTK2,RAC1,RALA,RHOA
CNTF Signaling	8,33×10^−01	8,93×10^−02	−2,236	LIFR,NRAS,PIK3CA,PTPN11,RALA
DHCR24 Signaling Pathway	8,3×10^−01	7,3×10^−02	−3,162	AKT3,APOB,APOC1,NRAS,PCYOX1,PIK3CA,RALA,REST,SC5D,THRB
Regulation of the Epithelial Mesenchymal Transition by Growth Factors Pathway	8,3×10^−01	6,91×10^−02	−2,496	AKT3,LATS1,NRAS,PIK3CA,PTPN11,RAC1,RALA,RHOA,SMAD2,SOS2,TNFSF10,TWIST1,ZEB1
BMAL1:CLOCK,NPAS2 activates circadian gene expression	8,24×10^−01	1,11×10^−01	#NUM!	CHD9,NCOA1,NCOA6
CDP-diacylglycerol Biosynthesis I	8,24×10^−01	1,11×10^−01	#NUM!	CRLS1,GPAM,LPGAT1
Regulation of the Epithelial-Mesenchymal Transition Pathway	8,18×10^−01	6,88×10^−02	#NUM!	AKT3,FZD4,NCSTN,NRAS,PIK3CA,PTPN11,RALA,RHOA,SMAD2,SOS2,TCF4,TWIST1,ZEB1
Glutamate and glutamine metabolism	8,16×10^−01	1,43×10^−01	#NUM!	GLUD1,RIMKLB
Assembly of RNA Polymerase III Complex	8,16×10^−01	1,43×10^−01	#NUM!	BDP1,GTF3C6
Cargo recognition for clathrin-mediated endocytosis	8,11×10^−01	7,62×10^−02	−2,828	AAK1,APOB,CLTC,COPS6,FZD4,NECAP2,SCARB2,SH3KBP1
Signaling by Insulin receptor	8,06×10^−01	9,52×10^−02	−2,000	ATP6V1C1,ATP6V1G1,NRAS,PIK3CA
Smooth Muscle Contraction	8,06×10^−01	9,52×10^−02	−2,000	ALDH2,GUCY1A2,MYL12A,MYLK
Unfolded protein response	8,05×10^−01	7,87×10^−02	−2,449	CANX,DNAJC13,EDEM1,EIF2A,HSPA5,MBTPS2,PPARG
Xenobiotic Metabolism AHR Signaling Pathway	8,04×10^−01	8,22×10^−02	−2,449	ALDH2,ALDH3A2,ALDH9A1,MGST1,NCOA1,NRIP1
MTOR signalling	7,9×10^−01	1,07×10^−01	#NUM!	LAMTOR2,RRAGA,RRAGC
SUMOylation of intracellular receptors	7,9×10^−01	1,07×10^−01	#NUM!	PPARG,SUMO2,THRB
mRNA Capping	7,9×10^−01	1,07×10^−01	#NUM!	GTF2F2,NCBP1,POLR2H
FOXO-mediated transcription of oxidative stress, metabolic and neuronal genes	7,9×10^−01	1,07×10^−01	#NUM!	CAT,HDAC2,SMAD2
Circadian Clock	7,88×10^−01	8,62×10^−02	−2,236	CHD9,CRTC3,NCOA1,NCOA6,NRIP1
Acute Myeloid Leukemia Signaling	7,88×10^−01	7,78×10^−02	−2,449	AKT3,IDH3B,NRAS,PIK3CA,RALA,SOS2,TCF4
Protein Sorting Signaling Pathway	7,79×10^−01	6,86×10^−02	−3,464	AP4E1,CLTC,GGA2,GOLGA4,PRKAG1,RAB11A,SCARB2,SEC24B,SEC31A,SNX2,SNX6,WASHC4
Regulation of cholesterol biosynthesis by SREBP (SREBF)	7,68×10^−01	1,33×10^−01	#NUM!	MBTPS2,SEC24B
Signal regulatory protein family interactions	7,68×10^−01	1,33×10^−01	#NUM!	PTK2,PTPN11
Mismatch Repair	7,68×10^−01	1,33×10^−01	#NUM!	MSH3,RPA3
Response of EIF2AK1 (HRI) to heme deficiency	7,68×10^−01	1,33×10^−01	#NUM!	EIF2S2,EIF2S3
Dermatan Sulfate Degradation (Metazoa)	7,68×10^−01	1,33×10^−01	#NUM!	HEXB,IDS
ERK/MAPK Signaling	7,66×10^−01	6,64×10^−02	−1,732	HSPB2,ITGA6,ITGB1,NRAS,PIK3CA,PLA2G12A,PPARG,PPP2CB,PPP2R5A,PRKAG1,PTK2,RAC1,RALA,SOS2
Macropinocytosis Signaling	7,66×10^−01	8×10^−02	−2,000	ITGB1,NRAS,PIK3CA,RAC1,RALA,RHOA
Systemic Lupus Erythematosus Signaling	7,55×10^−01	6,6×10^−02	#NUM!	AKT3,CD2BP2,HLA-F,LSM5,LSM6,LSM8,NRAS,PIK3CA,PRPF8,RALA,SNRPD1,SNRPF,SOS2,ZCRB1
ICOS-ICOSL Signaling in T Helper Cells	7,49×10^−01	7,34×10^−02	−2,646	AKT3,CHP1,HLA-DPA1,HLA-DRA,HLA-DRB5,PIK3CA,PPP3CA,RAC1
SUMOylation of DNA damage response and repair proteins	7,47×10^−01	7,89×10^−02	−2,449	NUP155,NUP35,NUP43,NUP88,PHC1,SUMO2
Thyroid Cancer Signaling	7,47×10^−01	7,89×10^−02	−2,449	AKT3,NRAS,NTRK2,PIK3CA,RALA,TCF4
GDNF Family Ligand-Receptor Interactions	7,47×10^−01	7,89×10^−02	−2,449	NCK1,NRAS,PIK3CA,RAC1,RALA,SOS2
Endometrial Cancer Signaling	7,46×10^−01	8,33×10^−02	−2,236	AKT3,NRAS,PIK3CA,RALA,SOS2
Endocannabinoid Developing Neuron Pathway	7,34×10^−01	7,09×10^−02	−2,646	AKT3,GNG11,GNG3,NRAS,PIK3CA,PRKAG1,RAC1,RALA,RHOA
Retinoate Biosynthesis II	7,32×10^−01	2,5×10^−01	#NUM!	RBP7
Heme Degradation	7,32×10^−01	2,5×10^−01	#NUM!	BLVRA
Heme Biosynthesis from Uroporphyrinogen-III I	7,32×10^−01	2,5×10^−01	#NUM!	UROD
Spermine and Spermidine Degradation I	7,32×10^−01	2,5×10^−01	#NUM!	SAT2
Eumelanin Biosynthesis	7,32×10^−01	2,5×10^−01	#NUM!	DDT
Taurine Biosynthesis	7,32×10^−01	2,5×10^−01	#NUM!	CDO1
Glutathione Redox Reactions II	7,32×10^−01	2,5×10^−01	#NUM!	TXNDC12
Trans, trans-farnesyl Diphosphate Biosynthesis	7,32×10^−01	2,5×10^−01	#NUM!	FDPS
Rapoport-Luebering Glycolytic Shunt	7,32×10^−01	2,5×10^−01	#NUM!	PGAM1
L-cysteine Degradation I	7,32×10^−01	2,5×10^−01	#NUM!	CDO1
Autoimmune Thyroid Disease Signaling	7,3×10^−01	8,89×10^−02	#NUM!	HLA-DPA1,HLA-DRA,HLA-DRB5,HLA-F
Oxidative Ethanol Degradation III	7,27×10^−01	1×10^−01	#NUM!	ALDH2,ALDH3A2,ALDH9A1
PXR/RXR Activation	7,25×10^−01	8,2×10^−02	−1,342	AKT3,ALDH3A2,NCOA1,PCK2,PRKAG1
Caspase activation via Death Receptors in the presence of ligand	7,24×10^−01	1,25×10^−01	#NUM!	CFLAR,TNFSF10
Prolactin Signaling	7,22×10^−01	7,45×10^−02	−1,890	NRAS,PIK3CA,PTPN11,RALA,SOCS6,SOS2,SP1
CCR3 Signaling in Eosinophils	7,2×10^−01	7,03×10^−02	−2,236	GNG11,GNG3,MYLK,NRAS,PIK3CA,PLA2G12A,RAC1,RALA,RHOA
G alpha (12/13) signalling events	7,12×10^−01	7,69×10^−02	−2,449	ARHGEF6,FGD4,GNG11,GNG3,RHOA,SOS2
NF-κB Activation by Viruses	7,12×10^−01	7,69×10^−02	−2,449	AKT3,ITGA6,ITGB1,NRAS,PIK3CA,RALA
Estrogen-Dependent Breast Cancer Signaling	7,12×10^−01	7,69×10^−02	−2,236	AKT3,HSD17B10,NRAS,PIK3CA,RALA,SP1
Neurotrophin/TRK Signaling	7,12×10^−01	7,69×10^−02	−2,236	NRAS,NTRK2,PIK3CA,PTPN11,RALA,SOS2
Chronic Myeloid Leukemia Signaling	7,1×10^−01	6,3×10^−02	−2,668	AKT3,CHP1,FZD4,HDAC2,HNRNPA1,ITGB1,NRAS,PIK3CA,PPP3CA,PRKAG1,PTPN11,RAC1,RALA,SOS2,TCF4,TNFSF10,USP7
Aryl Hydrocarbon Receptor Signaling	7,1×10^−01	6,85×10^−02	−2,236	ALDH2,ALDH3A2,ALDH9A1,ATR,HSPB2,MGST1,NFIB,NRIP1,SP1,TRIP11
Graft-versus-Host Disease Signaling	7,07×10^−01	8,7×10^−02	#NUM!	HLA-DPA1,HLA-DRA,HLA-DRB5,HLA-F
DNA damage-induced 14-3-3σ Signaling	7,07×10^−01	8,7×10^−02	0,000	AKT3,ATR,COP1,RAD17
G Beta Gamma Signaling	7,07×10^−01	6,98×10^−02	−3,000	AKT3,ARHGEF6,CAV1,GNG11,GNG3,NRAS,PRKAG1,RALA,SOS2
Regulation of IL-2 Expression in Activated and Anergic T Lymphocytes	7,06×10^−01	7,37×10^−02	−1,890	CHP1,NRAS,PPP3CA,RAC1,RALA,SMAD2,SOS2
mTOR Signaling	7,06×10^−01	6,53×10^−02	−1,000	AKT3,EIF3H,NRAS,PIK3CA,PPP2CB,PPP2R5A,PRKAG1,RAC1,RALA,RHOA,RPS23,RPS3A,RPSA
Signaling by CSF1 (M-CSF) in myeloid cells	6,98×10^−01	9,68×10^−02	#NUM!	PIK3CA,PTPN11,THOC5
Oxytocin Signaling Pathway	6,93×10^−01	6,25×10^−02	−4,123	AKT3,CHP1,GNG11,GNG3,GUCY1A2,HSPB2,MYLK,NRAS,PIK3CA,PLA2G12A,PPARG,PPP3CA,PRKAG1,RALA,RHOA,SMARCC2,SOS2
Signaling by Type 1 Insulin-like Growth Factor 1 Receptor (IGF1R)	6,83×10^−01	1,18×10^−01	#NUM!	NRAS,PIK3CA
Signaling by NTRK3 (TRKC)	6,83×10^−01	1,18×10^−01	#NUM!	NRAS,PIK3CA
FOXO-mediated transcription of cell cycle genes	6,83×10^−01	1,18×10^−01	#NUM!	CAV1,SMAD2
AMPK Signaling	6,83×10^−01	6,33×10^−02	−1,000	AK3,AK9,AKT3,GNG11,GNG3,PCK2,PIK3CA,PPP2CB,PPP2R5A,PRKAG1,RAB11A,RAB22A,RAB7A,SMARCC2,SMARCE1
CXCR4 Signaling	6,81×10^−01	6,63×10^−02	−3,162	AKT3,CXCL12,GNG11,GNG3,MYL12A,NRAS,PIK3CA,PTK2,RAC1,RALA,RHOA
CDK5 Signaling	6,77×10^−01	7,02×10^−02	−2,449	ITGA6,ITGB1,NRAS,NTRK2,PPP2CB,PPP2R5A,PRKAG1,RALA
PTEN Signaling	6,74×10^−01	6,71×10^−02	3,000	AKT3,ITGA6,ITGB1,NRAS,NTRK2,PIK3CA,PTK2,RAC1,RALA,SOS2
RIPK1-mediated regulated necrosis	6,71×10^−01	9,38×10^−02	#NUM!	CFLAR,PDCD6IP,TNFSF10
Fatty Acid β-oxidation I	6,71×10^−01	9,38×10^−02	#NUM!	HADH,HADHB,HSD17B10
RAB geranylgeranylation	6,68×10^−01	7,81×10^−02	−2,236	RAB10,RAB11A,RAB18,RAB22A,RAB7A
Mitotic Roles of Polo-Like Kinase	6,68×10^−01	7,81×10^−02	#NUM!	ANAPC5,CDC16,PPP2CB,PPP2R5A,SLK
ERB2-ERBB3 Signaling	6,68×10^−01	7,81×10^−02	−2,236	NRAS,PIK3CA,RALA,SOS2,SP1
Fc Epsilon RI Signaling	6,64×10^−01	6,96×10^−02	−2,828	AKT3,NRAS,PIK3CA,PLA2G12A,PTPN11,RAC1,RALA,SOS2
DNA Damage Bypass	6,63×10^−01	8,33×10^−02	−2,000	CUL4B,POLE3,POLE4,RPA3
Serotonin Degradation	6,63×10^−01	8,33×10^−02	−2,000	ADH1C,ALDH2,ALDH3A2,ALDH9A1
FLT3 Signaling in Hematopoietic Progenitor Cells	6,62×10^−01	7,41×10^−02	−2,449	AKT3,NRAS,PIK3CA,PTPN11,RALA,SOS2
HIF1α Signaling	6,55×10^−01	6,37×10^−02	−0,577	AKT3,CHP1,EGLN1,ELOC,HSPA5,NCOA1,NRAS,PIK3CA,PPP3CA,RAC1,RACK1,RALA,SAT2
VEGF Family Ligand-Receptor Interactions	6,46×10^−01	7,32×10^−02	−2,449	AKT3,NRAS,PIK3CA,PLA2G12A,RALA,SOS2
Reelin signalling pathway	6,46×10^−01	2×10^−01	#NUM!	SH3KBP1
Serotonin and Melatonin Biosynthesis	6,46×10^−01	2×10^−01	#NUM!	TPH2
Tetrapyrrole Biosynthesis II	6,46×10^−01	2×10^−01	#NUM!	UROS
CMP-N-acetylneuraminate Biosynthesis I (Eukaryotes)	6,46×10^−01	2×10^−01	#NUM!	CMAS
Glycerol Degradation I	6,46×10^−01	2×10^−01	#NUM!	GK5
Tyrosine Degradation I	6,46×10^−01	2×10^−01	#NUM!	FAH
Synthesis, secretion, and deacylation of Ghrelin	6,46×10^−01	1,11×10^−01	#NUM!	SEC11A,SEC11C
Branched-chain amino acid catabolism	6,46×10^−01	1,11×10^−01	#NUM!	ACAT1,HSD17B10
Transcriptional Regulation by NPAS4	6,45×10^−01	9,09×10^−02	#NUM!	AGO4,REST,XPO1
NR1H2 and NR1H3-mediated signaling	6,42×10^−01	8,16×10^−02	−1,000	AGO4,APOC1,NCOA1,NRIP1
ERBB4 Signaling	6,32×10^−01	7,58×10^−02	−2,000	NCSTN,NRAS,PIK3CA,RALA,SOS2
Interferon gamma signaling	6,3×10^−01	7,23×10^−02	−2,449	B2M,HLA-DPA1,HLA-DRA,HLA-DRB5,HLA-F,PTPN11
Role of NFAT in Regulation of the Immune Response	6,26×10^−01	6,28×10^−02	−3,000	AKT3,CHP1,GNG11,GNG3,HLA-DPA1,HLA-DRA,HLA-DRB5,NRAS,PIK3CA,PPP3CA,RALA,SOS2,XPO1
Signaling by ERBB2	6,22×10^−01	8×10^−02	−2,000	AKT3,NRAS,PIK3CA,RHOA
Signaling by FGFR1	6,22×10^−01	8×10^−02	−2,000	NRAS,PIK3CA,PPP2CB,PTPN11
Melanoma Signaling	6,22×10^−01	8×10^−02	−2,000	AKT3,NRAS,PIK3CA,RALA
RAC Signaling	6,2×10^−01	6,62×10^−02	−2,828	ITGA6,ITGB1,NCKAP1,NRAS,PIK3CA,PTK2,RAC1,RALA,RHOA
Oncogene Induced Senescence	6,19×10^−01	8,82×10^−02	#NUM!	AGO4,SP1,TFDP2
Transcriptional Regulation by E2F6	6,19×10^−01	8,82×10^−02	#NUM!	PHC1,TFDP2,UXT
NGF Signaling	6,12×10^−01	6,72×10^−02	−2,828	AKT3,NRAS,PIK3CA,PTPN11,RAC1,RALA,RHOA,SOS2
RHO GTPases activate CIT	6,11×10^−01	1,05×10^−01	#NUM!	RAC1,RHOA
γ-linolenate Biosynthesis II (Animals)	6,11×10^−01	1,05×10^−01	#NUM!	CYB5A,FADS1
Apelin Endothelial Signaling Pathway	5,97×10^−01	6,52×10^−02	−2,646	AKT3,ANGPT1,GNG11,GNG3,NRAS,PIK3CA,PRKAG1,RALA,SP1
Mitotic Prophase	5,92×10^−01	6,8×10^−02	−2,646	ENSA,H2AZ2,NUP155,NUP35,NUP43,NUP88,PPP2CB
Hereditary Breast Cancer Signaling	5,86×10^−01	6,47×10^−02	#NUM!	AKT3,ATR,HDAC2,NRAS,PIK3CA,POLR2H,RALA,SMARCC2,SMARCE1
B-WICH complex positively regulates rRNA expression	5,83×10^−01	7,69×10^−02	−2,000	H2AZ2,POLR1D,POLR1H,POLR2H
Caveolar-mediated Endocytosis Signaling	5,82×10^−01	7,25×10^−02	#NUM!	B2M,CAV1,HLA-F,ITGA6,ITGB1
Signaling by Hippo	5,79×10^−01	1×10^−01	#NUM!	LATS1,STK3
SUMOylation of transcription factors	5,79×10^−01	1×10^−01	#NUM!	MTA1,SUMO2
Interconversion of nucleotide di- and triphosphates	5,79×10^−01	1×10^−01	#NUM!	AK9,DUT
Regulation of TLR by endogenous ligand	5,79×10^−01	1×10^−01	#NUM!	APOB,HMGB1
Arginine Biosynthesis IV	5,77×10^−01	1,67×10^−01	#NUM!	GLUD1
Acetyl-CoA Biosynthesis I (Pyruvate Dehydrogenase Complex)	5,77×10^−01	1,67×10^−01	#NUM!	PDHA1
Glycine Cleavage Complex	5,77×10^−01	1,67×10^−01	#NUM!	GCSH
UDP-N-acetyl-D-glucosamine Biosynthesis II	5,77×10^−01	1,67×10^−01	#NUM!	GNPNAT1
TR/RXR Activation	5,76×10^−01	6,56×10^−02	−2,828	AKT3,NCOA1,NCOA4,NCOA6,PIK3CA,PINK1,PPARG,THRB
PDGF Signaling	5,72×10^−01	6,9×10^−02	−0,816	ACP1,CAV1,NRAS,PIK3CA,RALA,SOS2
Triacylglycerol Biosynthesis	5,65×10^−01	7,55×10^−02	−2,000	CRLS1,DGAT2,GPAM,LPGAT1
ROBO SLIT Signaling Pathway	5,65×10^−01	6,5×10^−02	0,000	AKT3,CAP1,MYL12A,NCK1,PRKAG1,RAC1,RHOA,USP33
ERCC6 (CSB) and EHMT2 (G9a) positively regulate rRNA expression	5,51×10^−01	8,11×10^−02	#NUM!	H2AZ2,HDAC2,MTA1
Fanconi Anemia Pathway	5,51×10^−01	8,11×10^−02	#NUM!	ATR,ERCC4,RPA3
RHO GTPases activate PAKs	5,49×10^−01	9,52×10^−02	#NUM!	MYLK,RAC1
The Visual Cycle	5,49×10^−01	9,52×10^−02	#NUM!	DHRS7,RBP7
Endoplasmic Reticulum Stress Pathway	5,49×10^−01	9,52×10^−02	#NUM!	HSPA5,MBTPS2
Cancer Drug Resistance by Drug Efflux	5,47×10^−01	7,41×10^−02	−2,000	AKT3,NRAS,PIK3CA,RALA
PKCθ Signaling in T Lymphocytes	5,45×10^−01	6,21×10^−02	−3,000	CHP1,HLA-DPA1,HLA-DRA,HLA-DRB5,NRAS,PIK3CA,PPP3CA,RAC1,RALA,SOS2
Fcgamma receptor (FCGR) dependent phagocytosis	5,45×10^−01	6,74×10^−02	−1,633	AHCYL1,NCK1,NCKAP1,PIK3CA,PTK2,RAC1
trans-Golgi Network Vesicle Budding	5,36×10^−01	6,94×10^−02	−2,236	AP4E1,BLOC1S1,CLTC,PUM1,SNX2
COPII-mediated vesicle transport	5,36×10^−01	6,94×10^−02	−2,236	BET1,PPP6C,SEC24B,SEC31A,TRAPPC2L
Semaphorin Neuronal Repulsive Signaling Pathway	5,33×10^−01	6,25×10^−02	0,333	AKT3,GUCY1A2,ITGA6,ITGB1,MYL12A,PIK3CA,PRKAG1,RAC1,RHOA
Ceramide Signaling	5,32×10^−01	6,67×10^−02	−0,816	AKT3,NRAS,PIK3CA,PPP2CB,PPP2R5A,RALA
Senescence-Associated Secretory Phenotype (SASP)	5,22×10^−01	6,85×10^−02	−2,236	ANAPC16,ANAPC5,CDC16,H2AZ2,IGFBP7
STAT5 Activation	5,21×10^−01	1,43×10^−01	#NUM!	PTPN11
Adenine and Adenosine Salvage III	5,21×10^−01	1,43×10^−01	#NUM!	LACC1
Purine Ribonucleosides Degradation to Ribose-1-phosphate	5,21×10^−01	1,43×10^−01	#NUM!	LACC1
Ceramide Degradation	5,21×10^−01	1,43×10^−01	#NUM!	ACER3
Glycogen Biosynthesis II (from UDP-D-Glucose)	5,21×10^−01	1,43×10^−01	#NUM!	UGP2
Regulation of RUNX1 Expression and Activity	5,21×10^−01	9,09×10^−02	#NUM!	AGO4,PTPN11
Pyrimidine Deoxyribonucleotides De Novo Biosynthesis I	5,21×10^−01	9,09×10^−02	#NUM!	AK9,DUT
Role of Tissue Factor in Cancer	5,17×10^−01	5,97×10^−02	−1,732	AKT3,ITGA6,ITGB1,NRAS,PIK3CA,PPP2CB,PPP2R5A,PTK2,PTPN11,RAC1,RALA,ZEB1
Cilium Assembly	5,08×10^−01	5,94×10^−02	−3,464	CCT2,CCT4,CCT8,CEP43,CEP63,CLASP1,HAUS3,IFT25,OFD1,PCM1,RAB11A,TRIP11
MSP-RON Signaling in Macrophages Pathway	5,07×10^−01	6,36×10^−02	0,000	HLA-DPA1,HLA-DRA,HLA-DRB5,NRAS,PIK3CA,RALA,SOS2
EPH-Ephrin signaling	5,07×10^−01	6,52×10^−02	−2,449	CLTC,MYL12A,NCSTN,PTK2,RAC1,RHOA
Cell junction organization	5,07×10^−01	6,52×10^−02	−2,449	ANG,ARHGEF6,CLDN20,ITGA6,ITGB1,PARVA
Clathrin-mediated endocytosis	4,99×10^−01	6,2×10^−02	−2,828	AAK1,APOB,CLTC,FNBP1L,FZD4,NECAP2,SCARB2,SH3KBP1
fMLP Signaling in Neutrophils	4,99×10^−01	6,2×10^−02	−2,646	CHP1,GNG11,GNG3,NRAS,PIK3CA,PPP3CA,RAC1,RALA
IL-6 Signaling	4,99×10^−01	6,2×10^−02	−2,828	A2M,AKT3,HSPB2,NRAS,PIK3CA,PTPN11,RALA,SOS2
Germ Cell-Sertoli Cell Junction Signaling	4,98×10^−01	6,02×10^−02	#NUM!	A2M,FER,ITGA6,ITGB1,NRAS,PIK3CA,PTK2,RAC1,RALA,RHOA
Xenobiotic Metabolism CAR Signaling Pathway	4,98×10^−01	6,02×10^−02	−3,162	ALDH2,ALDH3A2,ALDH9A1,HS2ST1,MGST1,NCOA1,NRIP1,PPP2CB,PPP2R5A,RACK1
TNF signaling	4,98×10^−01	7,02×10^−02	−2,000	CFLAR,OPTN,RACK1,USP4
TEC Kinase Signaling	4,95×10^−01	5,95×10^−02	−2,449	GNG11,GNG3,GTF2I,ITGA6,ITGB1,PIK3CA,PTK2,RAC1,RHOA,TNFRSF21,TNFSF10
Sulfur amino acid metabolism	4,95×10^−01	8,7×10^−02	#NUM!	CDO1,SQOR
Nephrin family interactions	4,95×10^−01	8,7×10^−02	#NUM!	NCK1,PIK3CA
Incretin synthesis, secretion, and inactivation	4,95×10^−01	8,7×10^−02	#NUM!	SEC11A,SEC11C
Apelin Cardiac Fibroblast Signaling Pathway	4,95×10^−01	8,7×10^−02	#NUM!	AKT3,PRKAG1
Non-Small Cell Lung Cancer Signaling	4,94×10^−01	6,45×10^−02	−2,236	AKT3,HDAC2,NRAS,PIK3CA,RALA,SOS2
Signaling by PDGF	4,83×10^−01	6,9×10^−02	−2,000	NCK1,NRAS,PIK3CA,PTPN11
Role of CHK Proteins in Cell Cycle Checkpoint Control	4,83×10^−01	6,9×10^−02	#NUM!	ATR,PPP2CB,PPP2R5A,RAD17
DDX58/IFIH1-mediated induction of interferon-alpha/beta	4,81×10^−01	6,58×10^−02	−2,236	HMGB1,NKIRAS1,S100B,SIKE1,TOMM70
Plasma lipoprotein assembly, remodeling, and clearance	4,81×10^−01	6,58×10^−02	−2,236	A2M,APOB,APOC1,CLTC,MBTPS2
Axonal Guidance Signaling	4,81×10^−01	5,5×10^−02	#NUM!	AKT3,ARHGEF6,CHP1,CXCL12,EIF3H,FZD4,GNG11,GNG3,ITGA6,ITGB1,MYL12A,NCK1,NRAS,NTN4,NTNG1,NTRK2,PIK3CA,PMPCB,PPP3CA,PRKAG1,PSMD14,PTK2,PTPN11,RAC1,RALA,RHOA,SOS2
Histidine catabolism	4,73×10^−01	1,25×10^−01	#NUM!	HNMT
NFE2L2 regulates pentose phosphate pathway genes	4,73×10^−01	1,25×10^−01	#NUM!	TALDO1
Superoxide Radicals Degradation	4,73×10^−01	1,25×10^−01	#NUM!	CAT
Coronavirus Replication Pathway	4,73×10^−01	7,32×10^−02	#NUM!	DDX1,HNRNPA1,ZCRB1
Glycerophospholipid biosynthesis	4,71×10^−01	6,32×10^−02	−2,449	DGAT2,GPAM,HADHB,LPGAT1,PLA2G12A,STARD7
Interleukin-6 family signaling	4,7×10^−01	8,33×10^−02	#NUM!	LIFR,PTPN11
Glycogen metabolism	4,7×10^−01	8,33×10^−02	#NUM!	PYGL,UGP2
RAS processing	4,7×10^−01	8,33×10^−02	#NUM!	FNTA,NRAS
Leukocyte Extravasation Signaling	4,7×10^−01	5,85×10^−02	−2,530	CLDN20,CXCL12,EDIL3,FER,ITGB1,MSN,PIK3CA,PTK2,PTPN11,RAC1,RHOA
Chemokine Signaling	4,68×10^−01	6,49×10^−02	−2,236	CXCL12,NRAS,PTK2,RALA,RHOA
Semaphorin Signaling in Neurons	4,68×10^−01	6,78×10^−02	#NUM!	ITGB1,PTK2,RAC1,RHOA
Signaling by Rho Family GTPases	4,67×10^−01	5,68×10^−02	−2,309	ARHGEF6,GNG11,GNG3,ITGA6,ITGB1,MAP3K20,MSN,MYL12A,MYLK,PIK3CA,PTK2,RAC1,RHOA,SEPTIN7,STMN1
Xenobiotic Metabolism Signaling	4,67×10^−01	5,68×10^−02	#NUM!	ALDH2,ALDH3A2,ALDH9A1,CAT,CUL3,GCLC,HS2ST1,MGST1,NCOA1,NRAS,NRIP1,PIK3CA,PPP2CB,PPP2R5A,RALA
Neuregulin Signaling	4,64×10^−01	6,14×10^−02	−2,236	AKT3,ITGA6,ITGB1,NRAS,PTPN11,RALA,SOS2
Netrin Signaling	4,63×10^−01	5,88×10^−02	−2,530	AKT3,CHP1,NCK1,PIK3CA,PPP3CA,PRKAG1,PTK2,RAC1,RHOA,VTI1B
Signaling by Retinoic Acid	4,55×10^−01	7,14×10^−02	#NUM!	ADH1C,FABP5,PDHA1
Formation of WDR5-containing histone-modifying complexes	4,55×10^−01	7,14×10^−02	#NUM!	KAT14,NCOA6,PSIP1
Signaling by Erythropoietin	4,47×10^−01	8×10^−02	#NUM!	NRAS,PIK3CA
Lipid Antigen Presentation by CD1	4,47×10^−01	8×10^−02	#NUM!	B2M,CANX
Insulin Receptor Signaling	4,41×10^−01	5,93×10^−02	−2,121	AKT3,NCK1,NRAS,PIK3CA,PRKAG1,PTPN11,RALA,SOS2
SPINK1 General Cancer Pathway	4,39×10^−01	6,56×10^−02	−2,000	AKT3,NRAS,PIK3CA,RALA
Vasopressin regulates renal water homeostasis via Aquaporins	4,38×10^−01	6,98×10^−02	#NUM!	GNG11,GNG3,RAB11A
Melanocyte Development and Pigmentation Signaling	4,38×10^−01	6,12×10^−02	−2,449	NRAS,PIK3CA,PRKAG1,PTPN11,RALA,SOS2
RHO GTPases Activate Rhotekin and Rhophilins	4,32×10^−01	1,11×10^−01	#NUM!	RHOA
rRNA processing	4,32×10^−01	1,11×10^−01	#NUM!	HSD17B10
Lipophagy	4,32×10^−01	1,11×10^−01	#NUM!	PRKAG1
Sphingosine and Sphingosine-1-phosphate Metabolism	4,32×10^−01	1,11×10^−01	#NUM!	ACER3
Folate Transformations I	4,32×10^−01	1,11×10^−01	#NUM!	MTHFS
Adrenomedullin signaling pathway	4,31×10^−01	5,7×10^−02	−3,000	AKT3,GUCY1A2,MYLK,NRAS,PIK3CA,PPARG,PRKAG1,PTK2,RALA,SMARCC2,SOS2
WNK Renal Signaling Pathway	4,27×10^−01	6,06×10^−02	#NUM!	AKT3,ANAPC5,CUL3,ELOC,PIK3CA,SUGT1
Peroxisomal protein import	4,26×10^−01	6,45×10^−02	−2,000	ACOX1,CAT,PEX2,PHYH
Miscellaneous transport and binding events	4,25×10^−01	7,69×10^−02	#NUM!	ADD1,CSN3
Senescence Pathway	4,23×10^−01	5,52×10^−02	−2,673	AKT3,ANAPC5,ASXL2,ATR,CAT,CDC16,CHP1,HBP1,NRAS,PDHA1,PIK3CA,PPP2CB,PPP2R5A,PPP3CA,RALA,SMAD2
TAK1-dependent IKK and NF-kappa-B activation	4,22×10^−01	6,82×10^−02	#NUM!	HMGB1,NKIRAS1,S100B
GPER1 signaling	4,22×10^−01	6,82×10^−02	#NUM!	GNG11,GNG3,ITGB1
BER (Base Excision Repair) Pathway	4,22×10^−01	6,82×10^−02	#NUM!	HMGB1,MBD4,SP1
Thrombopoietin Signaling	4,13×10^−01	6,35×10^−02	−2,000	NRAS,PIK3CA,PTPN11,RALA
ILK Signaling	4,09×10^−01	5,61×10^−02	−1,897	AKT3,ARHGEF6,ITGB1,PARVA,PIK3CA,PPP2CB,PPP2R5A,PTK2,RAC1,RHOA,TMSB10/TMSB4X
Immunogenic Cell Death Signaling Pathway	4,08×10^−01	6,1×10^−02	−2,236	BECN1,CFLAR,EIF2A,HMGB1,HSPA5
HMGB1 Signaling	4,07×10^−01	5,7×10^−02	−2,828	AKT3,HMGB1,NRAS,PIK3CA,RAC1,RALA,RHOA,SP1,TNFSF10
Sumoylation Pathway	4,06×10^−01	5,94×10^−02	0,000	HDAC2,RAC1,RHOA,SP1,SUMO2,ZEB1
Signaling by ALK	4,05×10^−01	7,41×10^−02	#NUM!	HDAC2,PIK3CA
Syndecan interactions	4,05×10^−01	7,41×10^−02	#NUM!	ITGA6,ITGB1
Protein Kinase A Signaling	4×10^−01	5,37×10^−02	0,471	ACP1,ADD1,ANAPC5,CDC16,CHP1,DUSP12,GNG11,GNG3,MYL12A,MYLK,PDE7B,PPP3CA,PRKAG1,PTK2,PTPN11,PTPRA,PTPRK,PTPRM,PYGL,RHOA,TCF4
Neuroinflammation Signaling Pathway	3,99×10^−01	5,44×10^−02	−1,941	AKT3,B2M,CFLAR,CHP1,CXCL12,HLA-DPA1,HLA-DRA,HLA-DRB5,HLA-F,HMGB1,NCSTN,PIK3CA,PLA2G12A,PPP3CA,RAC1,S100B
Renin-Angiotensin Signaling	3,97×10^−01	5,79×10^−02	−2,646	NRAS,PIK3CA,PRKAG1,PTK2,RAC1,RALA,SOS2
Neurotransmitter clearance	3,97×10^−01	1×10^−01	#NUM!	ALDH2
ATF6 (ATF6-alpha) activates chaperone genes	3,97×10^−01	1×10^−01	#NUM!	HSPA5
Ketone body metabolism	3,97×10^−01	1×10^−01	#NUM!	ACAT1
Glucose and Glucose-1-phosphate Degradation	3,97×10^−01	1×10^−01	#NUM!	RGN
Calcium Transport I	3,97×10^−01	1×10^−01	#NUM!	ATP2C1
Glycogen Degradation II	3,97×10^−01	1×10^−01	#NUM!	PYGL
Dolichyl-diphosphooligosaccharide Biosynthesis	3,97×10^−01	1×10^−01	#NUM!	DPM1
Integration of energy metabolism	3,97×10^−01	5,88×10^−02	−1,000	AHCYL1,GNG11,GNG3,MLX,PPP2CB,TALDO1
Autism Signaling Pathway	3,94×10^−01	5,42×10^−02	−3,500	AKT3,ALDH2,ALDH3A2,ALDH9A1,B2M,FZD4,HLA-F,NRAS,NTRK2,PIK3CA,PRKAG1,RALA,SOS2,TCF4,TNFSF10,UBE3A
XBP1(S) activates chaperone genes	3,92×10^−01	6,52×10^−02	#NUM!	ADD1,EDEM1,SEC31A
Ribonucleotide Reductase Signaling Pathway	3,91×10^−01	5,63×10^−02	−2,333	AKT3,ATR,NRAS,PARP2,PIK3CA,SETD2,SMARCC2,SMARCE1,SP1
IL-10 Signaling	3,89×10^−01	5,67×10^−02	0,000	AKT3,BLVRA,HLA-DPA1,HLA-DRA,HLA-DRB5,HLA-F,PRKAG1,SP1
Role of NANOG in Mammalian Embryonic Stem Cell Pluripotency	3,88×10^−01	5,74×10^−02	−2,449	AKT3,FZD4,LIFR,NRAS,PIK3CA,RALA,SOS2
Glioma Signaling	3,88×10^−01	5,74×10^−02	−2,236	AKT3,HDAC2,IDH3B,NRAS,PIK3CA,RALA,SOS2
PPAR Signaling	3,87×10^−01	5,83×10^−02	0,000	NCOA1,NRAS,NRIP1,PPARG,RALA,SOS2
Myogenesis	3,86×10^−01	7,14×10^−02	#NUM!	BNIP2,TCF4
RHO GTPases activate PKNs	3,86×10^−01	7,14×10^−02	#NUM!	RAC1,RHOA
Activated PKN1 stimulates transcription of AR regulated genes KLK2 and KLK3	3,86×10^−01	7,14×10^−02	#NUM!	H2AZ2,KDM4C
Thrombin Signaling	3,84×10^−01	5,48×10^−02	−2,449	AKT3,ARHGEF6,GNG11,GNG3,MYL12A,MYLK,NRAS,PIK3CA,PTK2,RAC1,RALA,RHOA
Cell surface interactions at the vascular wall	3,81×10^−01	5,63×10^−02	−2,828	ANGPT1,APOB,CAV1,ITGA6,ITGB1,NRAS,PIK3CA,PTPN11
Intra-Golgi and retrograde Golgi-to-ER traffic	3,81×10^−01	5,5×10^−02	−3,317	ACTR10,ARL1,CAPZA2,COG5,COG8,CUX1,GOLGA4,RAB18,RABEPK,RHOBTB3,TRIP11
FGF Signaling	3,76×10^−01	5,88×10^−02	−2,236	AKT3,PIK3CA,PTPN11,RAC1,SOS2
Extracellular matrix organization	3,68×10^−01	5,71×10^−02	−2,449	ASPN,DDR2,FMOD,ITGA6,ITGB1,NTN4
EGR2 and SOX10-mediated initiation of Schwann cell myelination	3,68×10^−01	6,9×10^−02	#NUM!	HDAC2,UTRN
Role of p14/p19ARF in Tumor Suppression	3,68×10^−01	6,9×10^−02	#NUM!	PIK3CA,RAC1
Factors involved in megakaryocyte development and platelet production	3,66×10^−01	5,81×10^−02	−2,236	AK3,CAPZA2,DOCK9,HDAC2,RAC1
Regulation of Cellular Mechanics by Calpain Protease	3,66×10^−01	5,81×10^−02	−2,000	ITGA6,ITGB1,NRAS,PTK2,RALA
HIPPO signaling	3,66×10^−01	5,81×10^−02	0,000	LATS1,PPP2CB,PPP2R5A,SMAD2,STK3
Signaling by Leptin	3,66×10^−01	9,09×10^−02	#NUM!	PTPN11
Pexophagy	3,66×10^−01	9,09×10^−02	#NUM!	USP30
Purine Nucleotides De Novo Biosynthesis II	3,66×10^−01	9,09×10^−02	#NUM!	ATIC
Acute Phase Response Signaling	3,65×10^−01	5,46×10^−02	−1,667	A2M,AKT3,NRAS,PIK3CA,PTPN11,RALA,RBP7,SOCS6,SOS2,TCF4
Role of JAK1 and JAK3 in γc Cytokine Signaling	3,64×10^−01	5,97×10^−02	#NUM!	NRAS,PIK3CA,PTPN11,RALA
B Cell Development	3,64×10^−01	6,25×10^−02	#NUM!	HLA-DPA1,HLA-DRA,HLA-DRB5
α-Adrenergic Signaling	3,59×10^−01	5,66×10^−02	#NUM!	GNG11,GNG3,NRAS,PRKAG1,PYGL,RALA
Endocannabinoid Cancer Inhibition Pathway	3,58×10^−01	5,52×10^−02	2,121	AKT3,EIF2A,PIK3CA,PRKAG1,PTK2,RHOA,TCF4,TWIST1
TP53 Regulates Transcription of Cell Cycle Genes	3,51×10^−01	6,12×10^−02	#NUM!	CNOT2,CNOT6,TFDP2
Amyloid Processing	3,51×10^−01	6,12×10^−02	#NUM!	AKT3,NCSTN,PRKAG1
Post-translational protein phosphorylation	3,51×10^−01	5,61×10^−02	−2,449	APOB,CKAP4,FUCA2,GPC3,IGFBP7,PRSS23
Activation of kainate receptors upon glutamate binding	3,51×10^−01	6,67×10^−02	#NUM!	GNG11,GNG3
Regulation of TP53 Activity through Acetylation	3,51×10^−01	6,67×10^−02	#NUM!	AKT3,HDAC2
Protein ubiquitination	3,51×10^−01	6,67×10^−02	#NUM!	UBE2G1,USP7
Signaling by CSF3 (G-CSF)	3,51×10^−01	6,67×10^−02	#NUM!	ELOC,PTPN11
Colorectal Cancer Metastasis Signaling	3,48×10^−01	5,3×10^−02	−3,317	AKT3,FZD4,GNG11,GNG3,MSH3,NRAS,PIK3CA,PRKAG1,RAC1,RALA,RHOA,SMAD2,SOS2,TCF4
Type I Diabetes Mellitus Signaling	3,42×10^−01	5,56×10^−02	#NUM!	HLA-DPA1,HLA-DRA,HLA-DRB5,HLA-F,ICA1,SOCS6
3-phosphoinositide Degradation	3,38×10^−01	5,35×10^−02	−3,000	ACP1,DUSP12,NUDT9,PPP2CB,PPP2R5A,PPP3CA,PRUNE1,PTPMT1,PTPN11,PTPRM
Vitamin D (calciferol) metabolism	3,38×10^−01	8,33×10^−02	#NUM!	SUMO2
HDR through MMEJ (alt-NHEJ)	3,38×10^−01	8,33×10^−02	#NUM!	PARP2
Assembly of RNA Polymerase I Complex	3,38×10^−01	8,33×10^−02	#NUM!	POLR1D
Glycogen Degradation III	3,38×10^−01	8,33×10^−02	#NUM!	PYGL
γ-glutamyl Cycle	3,38×10^−01	8,33×10^−02	#NUM!	GCLC
UDP-N-acetyl-D-galactosamine Biosynthesis II	3,38×10^−01	8,33×10^−02	#NUM!	GNPNAT1
Opioid Signalling	3,37×10^−01	5,62×10^−02	−1,342	AHCYL1,GNG11,GNG3,PPP2CB,PPP3CA
Asparagine N-linked glycosylation	3,34×10^−01	6,45×10^−02	#NUM!	CANX,GNPNAT1
Regulation of Actin-based Motility by Rho	3,34×10^−01	5,5×10^−02	−1,342	ITGA6,ITGB1,MYL12A,MYLK,RAC1,RHOA
Role of MAPK Signaling in Promoting the Pathogenesis of Influenza	3,34×10^−01	5,5×10^−02	−2,449	ATP6V1C1,ATP6V1G1,BECN1,NRAS,PLA2G12A,RALA
Production of Nitric Oxide and Reactive Oxygen Species in Macrophages	3,32×10^−01	5,32×10^−02	−1,265	AKT3,APOB,APOC1,CAT,PCYOX1,PIK3CA,PPP2CB,PPP2R5A,RAC1,RHOA
IL-7 Signaling Pathway	3,32×10^−01	5,71×10^−02	−2,000	AKT3,PIK3CA,PTK2,SOS2
Phospholipase C Signaling	3,31×10^−01	5,23×10^−02	−3,606	ARHGEF6,CHP1,GNG11,GNG3,HDAC2,ITGA6,ITGB1,MYL12A,NRAS,PLA2G12A,PPP3CA,RAC1,RALA,RHOA,SOS2
Macrophage Classical Activation Signaling Pathway	3,27×10^−01	5,33×10^−02	0,333	HLA-DPA1,HLA-DRA,HLA-DRB5,PDHA1,PPARG,SDHB,SDHD,TNFSF10,UQCRC2
Xenobiotic Metabolism PXR Signaling Pathway	3,27×10^−01	5,33×10^−02	−3,000	ALDH2,ALDH3A2,ALDH9A1,CAT,HS2ST1,MGST1,NCOA1,NRIP1,PRKAG1
UVC-Induced MAPK Signaling	3,26×10^−01	5,88×10^−02	#NUM!	ATR,NRAS,RALA
Cell Cycle: G2/M DNA Damage Checkpoint Regulation	3,26×10^−01	5,88×10^−02	#NUM!	ATR,PTPMT1,TOP2B
ISG15 antiviral mechanism	3,22×10^−01	5,63×10^−02	−2,000	NUP155,NUP35,NUP43,NUP88
Role of WNT/GSK-3β Signaling in the Pathogenesis of Influenza	3,22×10^−01	5,63×10^−02	#NUM!	FZD4,NCOA1,NCOA4,TCF4
Oxytocin in Spinal Neurons Signaling Pathway	3,19×10^−01	6,25×10^−02	#NUM!	GUCY1A2,SMARCC2
Signal amplification	3,19×10^−01	6,25×10^−02	#NUM!	GNG11,GNG3
Thrombin signalling through proteinase activated receptors (PARs)	3,19×10^−01	6,25×10^−02	#NUM!	GNG11,GNG3
Triglyceride metabolism	3,19×10^−01	6,25×10^−02	#NUM!	CAV1,FABP5
Inhibition of Angiogenesis by TSP1	3,19×10^−01	6,25×10^−02	#NUM!	AKT3,GUCY1A2
Prostate Cancer Signaling	3,17×10^−01	5,41×10^−02	#NUM!	AKT3,HDAC2,NRAS,PIK3CA,RALA,SOS2
Relaxin Signaling	3,15×10^−01	5,3×10^−02	−2,236	AKT3,GNG11,GNG3,GUCY1A2,PDE7B,PIK3CA,PRKAG1,SMARCC2
Hepatic Fibrosis Signaling Pathway	3,14×10^−01	5,12×10^−02	−2,828	AKT3,FZD4,ITGA6,ITGB1,MYL12A,MYLK,NRAS,PDCD4,PIK3CA,PPARG,PRKAG1,PTK2,RAC1,RALA,RHOA,SDHB,SDHD,SMAD2,SOS2,SP1,TCF4
Mitochondrial calcium ion transport	3,13×10^−01	7,69×10^−02	#NUM!	MICU2
Formation of axial mesoderm	3,13×10^−01	7,69×10^−02	#NUM!	SMAD2
Acyl-CoA Hydrolysis	3,13×10^−01	7,69×10^−02	#NUM!	PPT1
Guanosine Nucleotides Degradation III	3,13×10^−01	7,69×10^−02	#NUM!	LACC1
Gα12/13 Signaling	3,09×10^−01	5,3×10^−02	−2,646	AKT3,MYL12A,NRAS,PIK3CA,PTK2,RALA,RHOA
P2Y Purigenic Receptor Signaling Pathway	3,09×10^−01	5,3×10^−02	−2,449	AKT3,GNG11,GNG3,NRAS,PIK3CA,PRKAG1,RALA
Xenobiotic Metabolism General Signaling Pathway	3,09×10^−01	5,3×10^−02	−1,890	AKT3,CUL3,GCLC,MGST1,NRAS,PIK3CA,RALA
Cytotoxic T Lymphocyte-mediated Apoptosis of Target Cells	3,04×10^−01	6,06×10^−02	#NUM!	B2M,HLA-F
Retinoate Biosynthesis I	3,04×10^−01	6,06×10^−02	#NUM!	ADH1C,RBP7
Regulation of TP53 Activity through Phosphorylation	3,02×10^−01	5,38×10^−02	−2,236	ATR,PRKAG1,RAD17,RPA3,TAF9
ERBB Signaling	3,02×10^−01	5,38×10^−02	−2,236	NCK1,NRAS,PIK3CA,RALA,SOS2
Death Receptor Signaling	3,02×10^−01	5,38×10^−02	−0,447	CFLAR,HSPB2,PARP2,TNFRSF21,TNFSF10
Signaling by NOTCH1	2,93×10^−01	5,41×10^−02	−2,000	CCNC,HDAC2,NCSTN,TLE1
Leptin Signaling in Obesity	2,93×10^−01	5,41×10^−02	#NUM!	AKT3,PIK3CA,PRKAG1,PTPN11
Signaling by PTK6	2,92×10^−01	5,56×10^−02	#NUM!	NRAS,RAC1,RHOA
Retinoic acid Mediated Apoptosis Signaling	2,92×10^−01	5,56×10^−02	#NUM!	CFLAR,PARP2,TNFSF10
Regulation of TP53 Activity through Association with Co-factors	2,91×10^−01	7,14×10^−02	#NUM!	AKT3
Platelet Adhesion to exposed collagen	2,91×10^−01	7,14×10^−02	#NUM!	ITGB1
Interleukin-15 signaling	2,91×10^−01	7,14×10^−02	#NUM!	SOS2
Chondroitin Sulfate Degradation (Metazoa)	2,91×10^−01	7,14×10^−02	#NUM!	HEXB
Urate Biosynthesis/Inosine 5'-phosphate Degradation	2,91×10^−01	7,14×10^−02	#NUM!	LACC1
Colanic Acid Building Blocks Biosynthesis	2,91×10^−01	7,14×10^−02	#NUM!	UGP2
FXR/RXR Activation	2,9×10^−01	5,14×10^−02	−0,333	AKT3,APOB,HMGB1,MGST1,NCK1,PCK2,PPARG,PRKAG1,TNFSF10
HOTAIR Regulatory Pathway	2,89×10^−01	5,16×10^−02	−2,121	AGO4,AKT3,ATG3,HDAC2,PIK3CA,REST,TCF4,TWIST1
Human Embryonic Stem Cell Pluripotency	2,85×10^−01	5,1×10^−02	−3,162	AKT3,FZD4,LIFR,NRAS,NTRK2,PIK3CA,RALA,REST,SMAD2,SOS2
D-myo-inositol (1,4,5,6)-Tetrakisphosphate Biosynthesis	2,84×10^−01	5,11×10^−02	−2,828	ACP1,DUSP12,NUDT9,PPP2CB,PPP2R5A,PPP3CA,PRUNE1,PTPN11,PTPRM
D-myo-inositol (3,4,5,6)-tetrakisphosphate Biosynthesis	2,84×10^−01	5,11×10^−02	−2,828	ACP1,DUSP12,NUDT9,PPP2CB,PPP2R5A,PPP3CA,PRUNE1,PTPN11,PTPRM
Ovarian Cancer Signaling	2,83×10^−01	5,13×10^−02	−2,236	AKT3,FZD4,HDAC2,NRAS,PIK3CA,PRKAG1,RALA,TCF4
Intrinsic Pathway for Apoptosis	2,82×10^−01	5,45×10^−02	#NUM!	AKT3,TFDP2,UACA
E3 ubiquitin ligases ubiquitinate target proteins	2,82×10^−01	5,45×10^−02	#NUM!	PEX2,RRAGA,UBE2V2
Cholecystokinin/Gastrin-mediated Signaling	2,8×10^−01	5,17×10^−02	−2,236	NRAS,PTK2,RAC1,RALA,RHOA,SOS2
TGF-β Signaling	2,78×10^−01	5,21×10^−02	−2,000	NRAS,RALA,SMAD2,SOS2,ZFYVE9
G Protein Signaling Mediated by Tubby	2,75×10^−01	5,26×10^−02	−2,000	GNG11,GNG3,NCK1,THRB
LPS/IL-1 Mediated Inhibition of RXR Function	2,75×10^−01	5,05×10^−02	#NUM!	ACOX1,ALDH2,ALDH3A2,ALDH9A1,APOC1,CAT,FABP5,HS2ST1,MGST1,NCOA1,XPO1
IL-12 Signaling and Production in Macrophages	2,75×10^−01	5,05×10^−02	1,508	AKT3,APOB,APOC1,DDR2,NCOA1,PCYOX1,PIK3CA,PPARG,PRKAG1,RAB7A,RAC1
Sphingosine-1-phosphate Signaling	2,73×10^−01	5,13×10^−02	−2,236	ACER3,AKT3,PIK3CA,PTK2,RAC1,RHOA
EGF Signaling	2,72×10^−01	5,36×10^−02	#NUM!	AKT3,PIK3CA,SOS2
COPI-mediated anterograde transport	2,71×10^−01	5,15×10^−02	−2,236	ACTR10,BET1,CAPZA2,COG5,COG8
Signaling by Activin	2,7×10^−01	6,67×10^−02	#NUM!	SMAD2
Metabolism of nitric oxide: NOS3 activation and regulation	2,7×10^−01	6,67×10^−02	#NUM!	CAV1
Formation of definitive endoderm	2,7×10^−01	6,67×10^−02	#NUM!	SMAD2
Telomere Extension by Telomerase	2,7×10^−01	6,67×10^−02	#NUM!	HNRNPA1
Role of NFAT in Cardiac Hypertrophy	2,7×10^−01	5,02×10^−02	−2,828	AKT3,CHP1,GNG11,GNG3,HDAC2,NRAS,PIK3CA,PPP3CA,PRKAG1,RALA,SOS2
Tight Junction Signaling	2,67×10^−01	5,03×10^−02	#NUM!	AKT3,CLDN20,MYLK,PPP2CB,PPP2R5A,PRKAG1,RAC1,RHOA,VTI1B
p53 Signaling	2,63×10^−01	5,1×10^−02	#NUM!	AKT3,ATR,CCNG1,PIK3CA,ST13
Apelin Cardiomyocyte Signaling Pathway	2,63×10^−01	5,1×10^−02	−2,236	AKT3,CAT,MYL12A,MYLK,PIK3CA
Gαi Signaling	2,63×10^−01	5,04×10^−02	−1,342	CAV1,GNG11,GNG3,NRAS,PRKAG1,RALA,SOS2
Dopamine Receptor Signaling	2,59×10^−01	5,13×10^−02	#NUM!	PPP2CB,PPP2R5A,PRKAG1,QDPR
Phase I - Functionalization of compounds	2,56×10^−01	5,05×10^−02	−2,236	ADH1C,ALDH2,BPHL,MTARC1,NCOA1
Detoxification of Reactive Oxygen Species	2,53×10^−01	5,41×10^−02	#NUM!	CAT,PRDX3
Pyrimidine Ribonucleotides Interconversion	2,53×10^−01	5,41×10^−02	#NUM!	AK9,NTPCR
Iron uptake and transport	2,53×10^−01	5,17×10^−02	#NUM!	ATP6V1C1,ATP6V1G1,SLC40A1
Prolactin receptor signaling	2,52×10^−01	6,25×10^−02	#NUM!	PTPN11
SUMOylation of DNA methylation proteins	2,52×10^−01	6,25×10^−02	#NUM!	PHC1
FOXO-mediated transcription of cell death genes	2,52×10^−01	6,25×10^−02	#NUM!	PINK1
Adenosine Nucleotides Degradation II	2,52×10^−01	6,25×10^−02	#NUM!	LACC1
Heparan Sulfate Biosynthesis (Late Stages)	2,44×10^−01	5,08×10^−02	#NUM!	ALDH2,DTD2,HS2ST1
Role of MAPK Signaling in the Pathogenesis of Influenza	2,43×10^−01	5×10^−02	#NUM!	AKT3,NRAS,PLA2G12A,RALA
BEX2 Signaling Pathway	2,43×10^−01	5×10^−02	0,000	AKT3,PPP2CB,PPP2R5A,TCF4
Cell Cycle Regulation by BTG Family Proteins	2,42×10^−01	5,26×10^−02	#NUM!	PPP2CB,PPP2R5A
Transcriptional regulation of pluripotent stem cells	2,35×10^−01	5,88×10^−02	#NUM!	SMAD2
Germ layer formation at gastrulation	2,35×10^−01	5,88×10^−02	#NUM!	SMAD2
RAN Signaling	2,35×10^−01	5,88×10^−02	#NUM!	XPO1
Role of Lipids/Lipid Rafts in the Pathogenesis of Influenza	2,35×10^−01	5,88×10^−02	#NUM!	FDPS
PCP (Planar Cell Polarity) Pathway	2,35×10^−01	5×10^−02	#NUM!	FZD4,RAC1,RHOA
Formation of Fibrin Clot (Clotting Cascade)	2,31×10^−01	5,13×10^−02	#NUM!	A2M,PRCP
Pyrimidine Ribonucleotides De Novo Biosynthesis	2,21×10^−01	5×10^−02	#NUM!	AK9,NTPCR
Nicotinate metabolism	2,2×10^−01	5,56×10^−02	#NUM!	NADK2
Metabolism of amine-derived hormones	2,2×10^−01	5,56×10^−02	#NUM!	TPH2
Gastrin-CREB signalling pathway via PKC and MAPK	2,2×10^−01	5,56×10^−02	#NUM!	NRAS
FOXO-mediated transcription	2,2×10^−01	5,56×10^−02	#NUM!	AKT3
NFE2L2 regulating anti-oxidant/detoxification enzymes	2,2×10^−01	5,56×10^−02	#NUM!	GCLC
Mismatch Repair in Eukaryotes	2,2×10^−01	5,56×10^−02	#NUM!	MSH3
Methylglyoxal Degradation III	2,2×10^−01	5,56×10^−02	#NUM!	DHRS7
RHO GTPases Activate ROCKs	2,06×10^−01	5,26×10^−02	#NUM!	RHOA
Digestion	2,06×10^−01	5,26×10^−02	#NUM!	PIR
Ubiquinol-10 Biosynthesis (Eukaryotic)	2,06×10^−01	5,26×10^−02	#NUM!	DDT
Purine Nucleotides Degradation II (Aerobic)	2,06×10^−01	5,26×10^−02	#NUM!	LACC1
Methionine Degradation I (to Homocysteine)	2,06×10^−01	5,26×10^−02	#NUM!	AHCYL1
Interleukin-12 family signaling	1,93×10^−01	5×10^−02	#NUM!	CANX
Valine Degradation I	1,93×10^−01	5×10^−02	#NUM!	HADHB
Dilated Cardiomyopathy Signaling Pathway	−0×10^00	3,36×10^−02	0,000	AKT3,DSG2,PRKAG1,PTPN11,UTRN
NAD Signaling Pathway	−0×10^00	4,86×10^−02	−2,449	ACADL,AKT3,ETFA,PARP2,PIK3CA,POLR2H,PRKAG1
Neurovascular Coupling Signaling Pathway	−0×10^00	2,31×10^−02	−1,342	GUCY1A2,PLA2G12A,PRKAG1,RHOA,SMARCC2
Oxytocin in Brain Signaling Pathway	−0×10^00	4,17×10^−02	−2,121	AKT3,EIF2A,GNG11,GNG3,NRAS,PIK3CA,PLA2G12A,RALA
Pulmonary Fibrosis Idiopathic Signaling Pathway	−0×10^00	4,72×10^−02	−2,324	AKT3,CAV1,CXCL12,FZD4,ITGB1,LATS1,NRAS,PIK3CA,PINK1,PTK2,RALA,RHOA,SMAD2,SOS2,TCF4
Pulmonary Healing Signaling Pathway	−0×10^00	4,08×10^−02	−2,121	CXCL12,FZD4,NRAS,PRKAG1,RAC1,RALA,SOS2,TCF4
Pyroptosis Signaling Pathway	−0×10^00	3,45×10^−02	#NUM!	HMGB1,PRKAG1,RHOA
Wound Healing Signaling Pathway	−0×10^00	2,97×10^−02	−1,890	ITGA6,ITGB1,NRAS,RAC1,RALA,SOS2,TNFSF10
ID1 Signaling Pathway	−0×10^00	4,57×10^−02	−1,667	AKT3,CAV1,CUL3,LIFR,NRAS,PIK3CA,RALA,REST,SMAD2
IL-13 Signaling Pathway	−0×10^00	4,46×10^−02	−1,342	AKT3,DEFB131A/DEFB131B,PIK3CA,POSTN,RHOA
SNARE Signaling Pathway	−0×10^00	3,79×10^−02	−2,236	PRKAG1,RAB11A,RAB22A,RAB7A,VTI1B
CDX Gastrointestinal Cancer Signaling Pathway	−0×10^00	3,12×10^−02	0,816	AKT3,FZD4,PIK3CA,RAC1,TCF4,TNFSF10
Multiple Sclerosis Signaling Pathway	−0×10^00	3,5×10^−02	−1,890	HLA-DPA1,HLA-DRA,HLA-DRB5,HLA-F,PARP2,PPARG,TNFSF10
Pathogen Induced Cytokine Storm Signaling Pathway	−0×10^00	1,52×10^−02	−2,236	CXCL12,HLA-DPA1,HLA-DRA,HLA-DRB5,TNFSF10
Role of Chondrocytes in Rheumatoid Arthritis Signaling Pathway	−0×10^00	4,32×10^−02	−2,449	CFLAR,CHP1,CXCL12,ITGB1,PPP3CA,PRKAG1
Role of Osteoblasts in Rheumatoid Arthritis Signaling Pathway	−0×10^00	2,65×10^−02	0,816	AKT3,CXCL12,FZD4,PIK3CA,TCF4,TNFSF10
Role of Osteoclasts in Rheumatoid Arthritis Signaling Pathway	−0×10^00	3,11×10^−02	−3,000	AKT3,CHP1,NRAS,PIK3CA,PPP3CA,RAC1,RALA,RHOA,SOS2
Macrophage Alternative Activation Signaling Pathway	−0×10^00	3,05×10^−02	−2,236	HLA-DPA1,HLA-DRA,HLA-DRB5,PIK3CA,PPARG
S100 Family Signaling Pathway	−0×10^00	2,74×10^−02	−3,130	ADGRA3,AKT3,ATP5F1B,ATP5F1C,ATP5PO,CACYBP,FZD4,GPR146,GPR89A/GPR89B,GPRC5B,NTRK2,PIK3CA,PLA2G12A,PRKAG1,RAC1,RHOA,S100B,SMAD2,SP1,TCF4
Circadian Rhythm Signaling	−0×10^00	3,83×10^−02	#NUM!	GNG11,GNG3,GUCY1A2,NR1D2,NRAS,NTRK2,PRKAG1,RACK1,RALA,SMARCC2
Synaptic Long Term Potentiation	−0×10^00	3,91×10^−02	−2,236	CHP1,NRAS,PPP3CA,PRKAG1,RALA
Amyotrophic Lateral Sclerosis Signaling	−0×10^00	4,42×10^−02	0,000	AKT3,CAT,PIK3CA,PPP3CA,RAC1
Synaptic Long Term Depression	−0×10^00	3,68×10^−02	−0,816	GUCY1A2,NRAS,PLA2G12A,PPP2CB,PPP2R5A,RALA,SMARCC2
IL-33 Signaling Pathway	−0×10^00	2,3×10^−02	#NUM!	AKT3,H2AZ2,PIK3CA,PRKAG1
NOD1/2 Signaling Pathway	−0×10^00	2,35×10^−02	−1,000	HSPA5,RAC1,SUGT1,TNFSF10
ABRA Signaling Pathway	−0×10^00	4,71×10^−02	−2,000	CHP1,ITGB1,PPP3CA,RHOA
Activin Inhibin Signaling Pathway	−0×10^00	3,02×10^−02	−1,633	AKT3,PIK3CA,PPARG,RHOA,SMAD2,TCF4
Acetylcholine Receptor Signaling Pathway	−0×10^00	2,11×10^−02	−1,000	AKT3,NCSTN,PIK3CA,PRKAG1
Adrenergic Receptor Signaling Pathway (Enhanced)	−0×10^00	2,09×10^−02	−1,000	ATP6V1C1,ATP6V1G1,PRKAG1,TNFSF10
GABAergic Receptor Signaling Pathway (Enhanced)	−0×10^00	2,9×10^−02	−1,000	GLUD1,GNG11,GNG3,PRKAG1
Glutaminergic Receptor Signaling Pathway (Enhanced)	−0×10^00	2,53×10^−02	−2,828	AKT3,CHP1,GLUD1,PIK3CA,PLA2G12A,PPP3CA,PRKAG1,VTI1B
ISGylation Signaling Pathway	−0×10^00	3,09×10^−02	#NUM!	BECN1,EIF2A,ITGB1
NFKBIE Signaling Pathway	−0×10^00	3,39×10^−02	#NUM!	PPP6C,TNFSF10
Orexin Signaling Pathway	−0×10^00	4,35×10^−02	−3,162	AKT3,ATP6V1C1,ATP6V1G1,GNG11,GNG3,PIK3CA,PLA2G12A,PPARG,PRKAG1,PTPN11
NRF2-mediated Oxidative Stress Response	−0×10^00	4,27×10^−02	−2,236	CAT,CUL3,DNAJC13,ERP29,GCLC,MGST1,NRAS,PIK3CA,RALA
PPARα/RXRα Activation	−0×10^00	4,42×10^−02	0,378	ACADL,ACOX1,NCOA6,NRAS,PRKAG1,RALA,SMAD2,SOS2
PI3K Cascade	−0×10^00	4,65×10^−02	#NUM!	PIK3CA,PTPN11
G alpha (i) signalling events	−0×10^00	1,96×10^−02	−2,236	CXCL12,GNG11,GNG3,HEBP1,RGS22
RAF-independent MAPK1/3 activation	−0×10^00	4,35×10^−02	#NUM!	PTPN11
Signaling by NODAL	−0×10^00	4,55×10^−02	#NUM!	SMAD2
Meiotic synapsis	−0×10^00	3,7×10^−02	#NUM!	ATR,H2AZ2
PIP3 activates AKT signaling	−0×10^00	4,41×10^−02	−2,449	AKT3,PIK3CA,PPP2CB,PPP2R5A,PTPN11,RAC1
Potassium Channels	−0×10^00	1,94×10^−02	#NUM!	GNG11,GNG3
Degradation of the extracellular matrix	−0×10^00	3,03×10^−02	#NUM!	A2M,NCSTN
Defensins	−0×10^00	2,33×10^−02	#NUM!	DEFB131A/DEFB131B
PI Metabolism	−0×10^00	4,88×10^−02	−2,000	MTMR10,PIK3CA,RUFY1,SBF2
DAG and IP3 signaling	−0×10^00	2,44×10^−02	#NUM!	AHCYL1
Phase II - Conjugation of compounds	−0×10^00	3,57×10^−02	#NUM!	ACSM5,UGP2
Elastic fibre formation	−0×10^00	2,27×10^−02	#NUM!	ITGB1
Telomere Maintenance	−0×10^00	4,17×10^−02	#NUM!	H2AZ2,PPP6C,RPA3
Gap junction trafficking and regulation	−0×10^00	3,03×10^−02	#NUM!	CLTC
Glycosaminoglycan metabolism	−0×10^00	3,75×10^−02	#NUM!	CHP1,FMOD,GPC3
MyD88:MAL(TIRAP) cascade initiated on plasma membrane	−0×10^00	2,38×10^−02	#NUM!	HMGB1
Toll-like Receptor Cascades	−0×10^00	3,33×10^−02	#NUM!	EEA1
MyD88-independent TLR4 cascade	−0×10^00	2,7×10^−02	#NUM!	PTPN11
NLR signaling pathways	−0×10^00	1,79×10^−02	#NUM!	SUGT1
Cytosolic sensors of pathogen-associated DNA	−0×10^00	2,22×10^−02	#NUM!	NKIRAS1
Regulation of beta-cell development	−0×10^00	2,56×10^−02	#NUM!	AKT3
Cellular hexose transport	−0×10^00	4,55×10^−02	#NUM!	MFSD4B
Pre-NOTCH Expression and Processing	−0×10^00	4,05×10^−02	#NUM!	AGO4,H2AZ2,TFDP2
Bile acid and bile salt metabolism	−0×10^00	3,23×10^−02	#NUM!	NCOA1
Signaling by NOTCH2	−0×10^00	3,23×10^−02	#NUM!	NCSTN
Immunoregulatory interactions between a Lymphoid and a non-Lymphoid cell	−0×10^00	2,48×10^−02	#NUM!	B2M,HLA-F,ITGB1
Assembly of collagen fibrils and other multimeric structures	−0×10^00	1,64×10^−02	#NUM!	ITGA6
Generic Transcription Pathway	−0×10^00	4,56×10^−02	−4,359	CCNC,HDAC2,MED10,MED13,MED31,MED6,MED7,NR1D2,PPARG,THRB,ZNF197,ZNF347,ZNF510,ZNF627,ZNF664,ZNF667,ZNF704,ZNF718,ZNF770
PRC2 methylates histones and DNA	−0×10^00	2,86×10^−02	#NUM!	H2AZ2
Integrin cell surface interactions	−0×10^00	2,41×10^−02	#NUM!	ITGA6,ITGB1
Binding and Uptake of Ligands by Scavenger Receptors	−0×10^00	2,22×10^−02	#NUM!	APOB
Visual phototransduction	−0×10^00	3,33×10^−02	#NUM!	FNTA,METAP2
Oxidative Stress Induced Senescence	−0×10^00	4,65×10^−02	#NUM!	AGO4,H2AZ2,PHC1,TFDP2
DNA Damage/Telomere Stress Induced Senescence	−0×10^00	3,57×10^−02	#NUM!	ASF1A,H2AZ2
HSP90 chaperone cycle for steroid hormone receptors in the presence of ligand	−0×10^00	3,7×10^−02	#NUM!	ACTR10,CAPZA2
Integrin signaling	−0×10^00	3,7×10^−02	#NUM!	PTK2
Class A/1 (Rhodopsin-like receptors)	−0×10^00	6,39×10^−03	#NUM!	CXCL12,HEBP1
Class B/2 (Secretin family receptors)	−0×10^00	3,16×10^−02	#NUM!	FZD4,GNG11,GNG3
Semaphorin interactions	−0×10^00	4,76×10^−02	#NUM!	ITGB1,RAC1,RHOA
L1CAM interactions	−0×10^00	4,13×10^−02	−2,236	CLTC,ITGB1,MSN,RAC1,RANBP9
NCAM signaling for neurite out-growth	−0×10^00	4,92×10^−02	#NUM!	NRAS,PTK2,PTPRA
ATF4 activates genes in response to endoplasmic reticulum stress	−0×10^00	3,7×10^−02	#NUM!	EXOSC1
Regulation of Insulin-like Growth Factor (IGF) transport and uptake by IGFBPs	−0×10^00	4,84×10^−02	−2,449	APOB,CKAP4,FUCA2,GPC3,IGFBP7,PRSS23
G alpha (q) signalling events	−0×10^00	1,74×10^−02	#NUM!	GNG11,GNG3,PIK3CA
G alpha (s) signalling events	−0×10^00	2,1×10^−02	#NUM!	GNG11,GNG3,PDE7B
G alpha (z) signalling events	−0×10^00	4,26×10^−02	#NUM!	GNG11,GNG3
Transport of bile salts and organic acids, metal ions and amine compounds	−0×10^00	4,94×10^−02	−2,000	SLC16A7,SLC39A6,SLC40A1,SLC5A3
SIRT1 negatively regulates rRNA expression	−0×10^00	3,45×10^−02	#NUM!	H2AZ2
Sphingolipid metabolism	−0×10^00	4,6×10^−02	−2,000	ACER3,ALDH3A2,HEXB,ORMDL1
Activation of NMDA receptors and postsynaptic events	−0×10^00	3,61×10^−02	#NUM!	NRAS,PRKAG1,RAC1
MAPK targets/ Nuclear events mediated by MAP kinases	−0×10^00	3,03×10^−02	#NUM!	PPP2CB
Regulation of mRNA stability by proteins that bind AU-rich elements	−0×10^00	4,55×10^−02	#NUM!	EXOSC1,XPO1
Interleukin-2 family signaling	−0×10^00	2,17×10^−02	#NUM!	PIK3CA
Interleukin-3, Interleukin-5 and GM-CSF signaling	−0×10^00	3,64×10^−02	#NUM!	PIK3CA,PTPN11
O-linked glycosylation	−0×10^00	9,17×10^−03	#NUM!	C1GALT1C1
DNA methylation	−0×10^00	3,85×10^−02	#NUM!	H2AZ2
Cardiac conduction	−0×10^00	7,69×10^−03	#NUM!	AHCYL1
Activation of anterior HOX genes in hindbrain during early embryogenesis	−0×10^00	3,75×10^−02	#NUM!	H2AZ2,NCOA6,POLR2H
Pyroptosis	−0×10^00	3,7×10^−02	#NUM!	HMGB1
RHO GTPases activate IQGAPs	−0×10^00	3,33×10^−02	#NUM!	RAC1
TP53 Regulates Transcription of Cell Death Genes	−0×10^00	2,27×10^−02	#NUM!	TMEM219
RHO GTPases Activate NADPH Oxidases	−0×10^00	4,55×10^−02	#NUM!	RAC1
Surfactant metabolism	−0×10^00	4,76×10^−02	#NUM!	CKAP4
Nonhomologous End-Joining (NHEJ)	−0×10^00	4,08×10^−02	#NUM!	RNF8,UBE2V2
DNA Double Strand Break Response	−0×10^00	3,39×10^−02	#NUM!	RNF8,UBE2V2
Cargo concentration in the ER	−0×10^00	2,94×10^−02	#NUM!	SEC24B
Interleukin-4 and Interleukin-13 signaling	−0×10^00	2,73×10^−02	#NUM!	ITGB1,TWIST1,ZEB1
Neurexins and neuroligins	−0×10^00	1,75×10^−02	#NUM!	EPB41L2
Keratinization	−0×10^00	1,02×10^−02	#NUM!	CSTA,DSG2
Response to elevated platelet cytosolic Ca2+	−0×10^00	4,58×10^−02	−2,449	A2M,CAP1,HSPA5,SCCPDH,TMSB10/TMSB4X,VTI1B
Nucleosome assembly	−0×10^00	2,08×10^−02	#NUM!	H2AZ2
RET signaling	−0×10^00	4,88×10^−02	#NUM!	PIK3CA,PTPN11
Interleukin-20 family signaling	−0×10^00	3,85×10^−02	#NUM!	PTPN11
Transcriptional regulation by RUNX2	−0×10^00	4×10^−02	#NUM!	AKT3,TWIST1
RUNX1 regulates megakaryocyte differentiation and platelet function	−0×10^00	3,45×10^−02	#NUM!	AGO4,H2AZ2
Transcriptional Regulation by MECP2	−0×10^00	4,84×10^−02	#NUM!	AGO4,HDAC2,PPARG
Signaling by NOTCH3	−0×10^00	2,13×10^−02	#NUM!	NCSTN
NGF-stimulated transcription	−0×10^00	2,56×10^−02	#NUM!	REST
Interferon alpha/beta signaling	−0×10^00	4,69×10^−02	#NUM!	HLA-F,IFIT5,PTPN11
Meiotic recombination	−0×10^00	4,17×10^−02	#NUM!	H2AZ2,RPA3
Endosomal Sorting Complex Required For Transport (ESCRT)	−0×10^00	3,23×10^−02	#NUM!	VTA1
Transcriptional regulation of granulopoiesis	−0×10^00	3,92×10^−02	#NUM!	H2AZ2,TFDP2
Sensory processing of sound by inner hair cells of the cochlea	−0×10^00	4,55×10^−02	#NUM!	CAPZA2,MSN,TWF1
Sensory processing of sound by outer hair cells of the cochlea	−0×10^00	3,85×10^−02	#NUM!	MSN,TWF1
Retinoid metabolism and transport	−0×10^00	4,55×10^−02	#NUM!	APOB,GPC3
Amyloid fiber formation	−0×10^00	4,17×10^−02	#NUM!	B2M,GGA2,NCSTN
GABA receptor activation	−0×10^00	3,39×10^−02	#NUM!	GNG11,GNG3
Ion channel transport	−0×10^00	2,73×10^−02	−2,236	ATP2C1,ATP6V1C1,ATP6V1G1,NEDD4L,WWP1
Coagulation System	−0×10^00	2,86×10^−02	#NUM!	A2M
Hepatic Cholestasis	−0×10^00	2,38×10^−02	−1,342	AKT3,CHP1,PPP3CA,PRKAG1,TNFSF10
LXR/RXR Activation	−0×10^00	4,1×10^−02	#NUM!	APOB,APOC1,FDFT1,HADH,PCYOX1
Hepatic Fibrosis / Hepatic Stellate Cell Activation	−0×10^00	1,05×10^−02	#NUM!	A2M,SMAD2
CGAS-STING Signaling Pathway	−0×10^00	3,85×10^−02	−2,236	ATP6V1C1,ATP6V1G1,EIF2A,TFAM,TNFSF10
NAFLD Signaling Pathway	−0×10^00	4,67×10^−02	−0,632	AKT3,APOB,EIF2A,GPAM,PIK3CA,PPP2CB,PPP2R5A,PRKAG1,SOCS6,TNFSF10
Pancreatic Secretion Signaling Pathway	−0×10^00	3,35×10^−02	−2,828	AHCYL1,AKT3,ARHGEF6,PIK3CA,PRKAG1,RAC1,RHOA,VTI1B
VDR/RXR Activation	−0×10^00	3,9×10^−02	#NUM!	CCNC,NCOA1,SP1
BBSome Signaling Pathway	−0×10^00	3,35×10^−02	−3,357	ADGRA3,ASXL2,CCT2,CCT4,CCT8,CUL3,CXCL12,FZD4,GPR146,GPR89A/GPR89B,GPRC5B,IFT25,NTRK2,PCM1,PRKAG1,RHOA
Folate Signaling Pathway	−0×10^00	1,79×10^−02	#NUM!	ATIC
HEY1 Signaling Pathway	−0×10^00	3,82×10^−02	−1,633	AKT3,NCSTN,PIK3CA,PINK1,PRKAG1,SMAD2
IL-27 Signaling Pathway	−0×10^00	4,1×10^−02	−1,342	AKT3,B2M,BECN1,HLA-F,PIK3CA
Sleep NREM Signaling Pathway	−0×10^00	2,63×10^−02	#NUM!	NRAS,PRKAG1,RALA
Sleep REM Signaling Pathway	−0×10^00	1,94×10^−02	#NUM!	PRKAG1,TNFSF10
WNT/SHH Axonal Guidance Signaling Pathway	−0×10^00	2,74×10^−02	0,000	FZD4,PIK3CA,PRKAG1,TCF4
Role of BRCA1 in DNA Damage Response	−0×10^00	3,75×10^−02	#NUM!	ATR,SMARCC2,SMARCE1
RAR Activation	−0×10^00	3,91×10^−02	−3,000	ADH1C,AKT3,FABP5,NCOA1,NRIP1,PDE7B,PIK3CA,PPARG,PRKAG1,RAC1,RBP7,RHOA,SMARCC2,SMARCE1,SP1,TNFSF10
Erythropoietin Signaling Pathway	−0×10^00	4,22×10^−02	−1,890	AKT3,NRAS,PIK3CA,RAC1,RALA,SOS2,TNFSF10
14-3-3-mediated Signaling	−0×10^00	3,97×10^−02	−2,000	AKT3,NRAS,PDCD6IP,PIK3CA,RALA
Activation of IRF by Cytosolic Pattern Recognition Receptors	−0×10^00	1,67×10^−02	#NUM!	SIKE1
Fcγ Receptor-mediated Phagocytosis in Macrophages and Monocytes	−0×10^00	4,3×10^−02	−2,000	AKT3,NCK1,RAB11A,RAC1
IL-8 Signaling	−0×10^00	4,85×10^−02	−3,000	AKT3,ANGPT1,GNG11,GNG3,NRAS,PIK3CA,PTK2,RAC1,RALA,RHOA
Role of Pattern Recognition Receptors in Recognition of Bacteria and Viruses	−0×10^00	1,4×10^−02	#NUM!	PIK3CA,TNFSF10
Role of PKR in Interferon Induction and Antiviral Response	−0×10^00	3,08×10^−02	0,000	HMGB1,HSPA5,METAP2,SP1
TREM1 Signaling	−0×10^00	2,78×10^−02	#NUM!	AKT3,ITGB1
MIF Regulation of Innate Immunity	−0×10^00	2,38×10^−02	#NUM!	PLA2G12A
FcγRIIB Signaling in B Lymphocytes	−0×10^00	2,88×10^−02	#NUM!	NRAS,PIK3CA,RALA
LPS-stimulated MAPK Signaling	−0×10^00	4,71×10^−02	−2,000	NRAS,PIK3CA,RAC1,RALA
CCR5 Signaling in Macrophages	−0×10^00	1,83×10^−02	#NUM!	GNG11,GNG3
IL-22 Signaling	−0×10^00	4,17×10^−02	#NUM!	AKT3
CD40 Signaling	−0×10^00	1,52×10^−02	#NUM!	PIK3CA
Lymphotoxin β Receptor Signaling	−0×10^00	3,7×10^−02	#NUM!	AKT3,PIK3CA
IL-17 Signaling	−0×10^00	3,39×10^−02	−2,449	AKT3,DEFB131A/DEFB131B,NRAS,PIK3CA,RALA,TNFSF10
Airway Pathology in Chronic Obstructive Pulmonary Disease	−0×10^00	9,01×10^−03	#NUM!	TNFSF10
Induction of Apoptosis by HIV1	−0×10^00	1,59×10^−02	#NUM!	SLC25A3
IL-15 Production	−0×10^00	4,17×10^−02	−2,236	DDR2,FER,NTRK2,PTK2,TWF1
T Helper Cell Differentiation	−0×10^00	4×10^−02	#NUM!	HLA-DPA1,HLA-DRA,HLA-DRB5
IL-9 Signaling	−0×10^00	2,86×10^−02	#NUM!	PIK3CA
Oncostatin M Signaling	−0×10^00	4,65×10^−02	#NUM!	NRAS,RALA
IL-15 Signaling	−0×10^00	4,04×10^−02	−2,000	AKT3,NRAS,PIK3CA,RALA
Dendritic Cell Maturation	−0×10^00	4,49×10^−02	−2,828	AKT3,B2M,DDR2,HLA-DPA1,HLA-DRA,HLA-DRB5,HLA-F,PIK3CA
Mechanisms of Viral Exit from Host Cells	−0×10^00	4,88×10^−02	#NUM!	PDCD6IP,XPO1
Reelin Signaling in Neurons	−0×10^00	4,38×10^−02	−2,449	AKT3,ARHGEF6,ITGB1,PIK3CA,RAC1,RHOA
Melatonin Signaling	−0×10^00	1,45×10^−02	#NUM!	PRKAG1
Cellular Effects of Sildenafil (Viagra)	−0×10^00	2,8×10^−02	#NUM!	GUCY1A2,MYL12A,MYLK,PRKAG1
Neuropathic Pain Signaling in Dorsal Horn Neurons	−0×10^00	3×10^−02	#NUM!	NTRK2,PIK3CA,PRKAG1
Endothelin-1 Signaling	−0×10^00	2,67×10^−02	−1,342	GUCY1A2,NRAS,PIK3CA,PLA2G12A,RALA
Factors Promoting Cardiogenesis in Vertebrates	−0×10^00	2,68×10^−02	−2,000	FZD4,RHOA,SMAD2,TCF4
Docosahexaenoic Acid (DHA) Signaling	−0×10^00	3,72×10^−02	−2,333	AKT3,CAT,EIF2A,FABP5,NCSTN,NTRK2,PIK3CA,PLA2G12A,PRKAG1
Cardiac Hypertrophy Signaling	−0×10^00	4,35×10^−02	−3,000	CHP1,GNG11,GNG3,MYL12A,NRAS,PIK3CA,PPP3CA,PRKAG1,RAC1,RALA,RHOA
Molecular Mechanisms of Cancer	−0×10^00	3,11×10^−02	−4,707	ADGRA3,AKT3,ARHGEF6,ATR,CFLAR,FZD4,GNG11,GNG3,GPR146,GPR89A/GPR89B,GPRC5B,HDAC2,ITGA6,ITGB1,NCSTN,NRAS,PIK3CA,PRKAG1,PTK2,PTPN11,RAC1,RALA,RHOA,SMAD2,SOS2,TCF4
Corticotropin Releasing Hormone Signaling	−0×10^00	2,05×10^−02	#NUM!	GUCY1A2,PRKAG1,SMARCC2
Maturity Onset Diabetes of Young (MODY) Signaling	−0×10^00	2,63×10^−02	#NUM!	APOB,APOC1
GNRH Signaling	−0×10^00	4,26×10^−02	−2,646	GNG11,GNG3,NRAS,PRKAG1,PTK2,RAC1,RALA,SOS2
Androgen Signaling	−0×10^00	4,85×10^−02	#NUM!	GNG11,GNG3,GTF2F2,NCOA1,NCOA4,POLR2H,PRKAG1,TAF9
Role of OCT4 in Mammalian Embryonic Stem Cell Pluripotency	−0×10^00	4,44×10^−02	#NUM!	PHC1,REST
Aldosterone Signaling in Epithelial Cells	−0×10^00	3,61×10^−02	#NUM!	DNAJC13,HSPA5,HSPB2,IFT25,PIK3CA,SOS2
Growth Hormone Signaling	−0×10^00	4,23×10^−02	#NUM!	A2M,PIK3CA,SOCS6
CREB Signaling in Neurons	−0×10^00	2,53×10^−02	−3,317	ADGRA3,AKT3,FZD4,GNG11,GNG3,GPR146,GPR89A/GPR89B,GPRC5B,NRAS,NTRK2,PIK3CA,POLR2H,PRKAG1,RALA,SOS2
Small Cell Lung Cancer Signaling	−0×10^00	4,26×10^−02	#NUM!	AKT3,HDAC2,PIK3CA,PTK2
Basal Cell Carcinoma Signaling	−0×10^00	2,86×10^−02	#NUM!	FZD4,TCF4
Bladder Cancer Signaling	−0×10^00	2,65×10^−02	#NUM!	HDAC2,NRAS,RALA
Type II Diabetes Mellitus Signaling	−0×10^00	3,36×10^−02	0,000	AKT3,PIK3CA,PPARG,PRKAG1,SOCS6
p70S6K Signaling	−0×10^00	4,64×10^−02	−1,134	AKT3,NRAS,PIK3CA,PPP2CB,PPP2R5A,RALA,SOS2
ERK5 Signaling	−0×10^00	4,11×10^−02	#NUM!	NRAS,PTPN11,RALA
MYC Mediated Apoptosis Signaling	−0×10^00	4×10^−02	#NUM!	CFLAR,PRKAG1
Pancreatic Adenocarcinoma Signaling	−0×10^00	4,84×10^−02	−2,000	AKT3,HDAC2,PIK3CA,RAC1,RALA,SMAD2
Communication between Innate and Adaptive Immune Cells	−0×10^00	3,96×10^−02	#NUM!	B2M,HLA-DRA,HLA-DRB5,HLA-F
Crosstalk between Dendritic Cells and Natural Killer Cells	−0×10^00	4,94×10^−02	#NUM!	HLA-DRA,HLA-DRB5,HLA-F,TNFSF10
FAK Signaling	−0×10^00	3,3×10^−02	−3,710	ADGRA3,AKT3,ARHGEF6,FZD4,GPR146,GPR89A/GPR89B,GPRC5B,ITGA6,ITGB1,NCK1,NRAS,PIK3CA,PTK2,PTPRA,RAC1,RALA,RHOA,SOCS6,SOS2,SP1,TCF4
RHOA Signaling	−0×10^00	4,92×10^−02	−1,633	MSN,MYL12A,MYLK,PTK2,RHOA,SEPTIN7
Role of Osteoblasts, Osteoclasts and Chondrocytes in Rheumatoid Arthritis	−0×10^00	2,7×10^−02	#NUM!	AKT3,CHP1,FZD4,PIK3CA,PPP3CA,TCF4
Altered T Cell and B Cell Signaling in Rheumatoid Arthritis	−0×10^00	2,68×10^−02	#NUM!	HLA-DPA1,HLA-DRA,HLA-DRB5
Atherosclerosis Signaling	−0×10^00	3,97×10^−02	#NUM!	APOB,APOC1,CXCL12,PCYOX1,PLA2G12A
Role of Macrophages, Fibroblasts and Endothelial Cells in Rheumatoid Arthritis	−0×10^00	3,57×10^−02	#NUM!	AKT3,CHP1,CXCL12,FZD4,NRAS,PIK3CA,PPP3CA,RAC1,RALA,RHOA,TCF4
IL-1 Signaling	−0×10^00	3,12×10^−02	#NUM!	GNG11,GNG3,PRKAG1
Breast Cancer Regulation by Stathmin1	−0×10^00	3,27×10^−02	−3,300	ADGRA3,ANKHD1/ANKHD1-EIF4EBP3,ARHGEF6,FZD4,GNG11,GNG3,GPR146,GPR89A/GPR89B,GPRC5B,NRAS,PIK3CA,PPP2CB,PPP2R5A,PRKAG1,RAC1,RALA,RHOA,SOS2,STMN1
RANK Signaling in Osteoclasts	−0×10^00	4,55×10^−02	−2,000	AKT3,CHP1,PIK3CA,PPP3CA
Glioblastoma Multiforme Signaling	−0×10^00	4,76×10^−02	−2,828	AKT3,FZD4,NRAS,PIK3CA,RAC1,RALA,RHOA,SOS2
Neuroprotective Role of THOP1 in Alzheimer's Disease	−0×10^00	2,78×10^−02	#NUM!	HLA-F,PRKAG1,PRSS23
Role of PI3K/AKT Signaling in the Pathogenesis of Influenza	−0×10^00	3,33×10^−02	#NUM!	AKT3,PIK3CA
Antiproliferative Role of TOB in T Cell Signaling	−0×10^00	2,63×10^−02	#NUM!	SMAD2
MSP-RON Signaling Pathway	−0×10^00	1,75×10^−02	#NUM!	PIK3CA
PI3K Signaling in B Lymphocytes	−0×10^00	4,46×10^−02	−2,646	AKT3,CHP1,NRAS,PIK3CA,PPP3CA,RAC1,RALA
MIF-mediated Glucocorticoid Regulation	−0×10^00	2,94×10^−02	#NUM!	PLA2G12A
Cyclins and Cell Cycle Regulation	−0×10^00	4,71×10^−02	#NUM!	ATR,HDAC2,PPP2CB,PPP2R5A
Assembly of RNA Polymerase II Complex	−0×10^00	4,08×10^−02	#NUM!	POLR2H,TAF9
IL-17A Signaling in Airway Cells	−0×10^00	3,03×10^−02	#NUM!	AKT3,PIK3CA
Role of IL-17A in Arthritis	−0×10^00	1,75×10^−02	#NUM!	PIK3CA
IL-17A Signaling in Fibroblasts	−0×10^00	1,18×10^−02	#NUM!	CXCL12
Role of JAK2 in Hormone-like Cytokine Signaling	−0×10^00	1,75×10^−02	#NUM!	PTPN11
Role of JAK family kinases in IL-6-type Cytokine Signaling	−0×10^00	2,6×10^−02	#NUM!	LIFR,PTPN11
Dopamine-DARPP32 Feedback in cAMP Signaling	−0×10^00	3,33×10^−02	−2,449	CHP1,GUCY1A2,PPP2CB,PPP2R5A,PPP3CA,PRKAG1
RHOGDI Signaling	−0×10^00	4,15×10^−02	2,449	ARHGEF6,GNG11,GNG3,ITGA6,ITGB1,MSN,MYL12A,RAC1,RHOA
Sertoli Cell-Sertoli Cell Junction Signaling	−0×10^00	4,58×10^−02	−3,317	A2M,AKT3,CLDN20,ITGA6,ITGB1,MAP3K20,NRAS,PIK3CA,PTK2,RAC1,RALA
Gap Junction Signaling	−0×10^00	4,76×10^−02	−3,873	AKT3,CAV1,GUCY1A2,NRAS,PIK3CA,PLA2G12A,PPP3CA,PRKAG1,PTPRM,RALA,SMAD2,SMARCC2,SOS2,SP1,TCF4
Transcriptional Regulatory Network in Embryonic Stem Cells	−0×10^00	4,97×10^−02	−2,828	AKT3,FZD4,LIFR,NRAS,PIK3CA,RALA,REST,SMAD2
eNOS Signaling	−0×10^00	4,05×10^−02	−0,816	AKT3,CAV1,GUCY1A2,HSPA5,PIK3CA,PRKAG1
nNOS Signaling in Neurons	−0×10^00	4,55×10^−02	#NUM!	CHP1,PPP3CA
GADD45 Signaling	−0×10^00	3,45×10^−02	#NUM!	ATR,SMAD2
Heparan Sulfate Biosynthesis	−0×10^00	4,55×10^−02	#NUM!	ALDH2,DTD2,HS2ST1
Glutathione Redox Reactions I	−0×10^00	4,17×10^−02	#NUM!	MGST1
tRNA Splicing	−0×10^00	2,22×10^−02	#NUM!	PDE7B
D-myo-inositol-5-phosphate Metabolism	−0×10^00	4,69×10^−02	−2,828	ACP1,DUSP12,NUDT9,PPP2CB,PPP2R5A,PPP3CA,PRUNE1,PTPN11,PTPRM
NAD Salvage Pathway II	−0×10^00	4,55×10^−02	#NUM!	ACP1
Triacylglycerol Degradation	−0×10^00	4,76×10^−02	#NUM!	ALDH2,DTD2
Phospholipases	−0×10^00	1,59×10^−02	#NUM!	PLA2G12A
Estrogen Biosynthesis	−0×10^00	2,5×10^−02	#NUM!	HSD17B10
Chondroitin Sulfate Biosynthesis	−0×10^00	1,89×10^−02	#NUM!	HS2ST1
Dermatan Sulfate Biosynthesis	−0×10^00	1,82×10^−02	#NUM!	HS2ST1
Glutathione-mediated Detoxification	−0×10^00	3,85×10^−02	#NUM!	MGST1
Dermatan Sulfate Biosynthesis (Late Stages)	−0×10^00	2,38×10^−02	#NUM!	HS2ST1
Superpathway of Inositol Phosphate Compounds	−0×10^00	4,37×10^−02	−3,000	ACP1,DUSP12,NUDT9,PIK3CA,PPP2CB,PPP2R5A,PPP3CA,PRUNE1,PTPN11,PTPRM
3-phosphoinositide Biosynthesis	−0×10^00	4,95×10^−02	−3,000	ACP1,DUSP12,NUDT9,PIK3CA,PPP2CB,PPP2R5A,PPP3CA,PRUNE1,PTPN11,PTPRM
Retinol Biosynthesis	−0×10^00	4,76×10^−02	#NUM!	DHRS7,RBP7
Salvage Pathways of Pyrimidine Ribonucleotides	−0×10^00	1,05×10^−02	#NUM!	AK9
Glycolysis I	−0×10^00	4,35×10^−02	#NUM!	PGAM1
Chondroitin Sulfate Biosynthesis (Late Stages)	−0×10^00	2,22×10^−02	#NUM!	HS2ST1
Stearate Biosynthesis I (Animals)	−0×10^00	4,76×10^−02	#NUM!	DHRS7,LPGAT1,PPT1
Acetone Degradation I (to Methylglyoxal)	−0×10^00	2,94×10^−02	#NUM!	DHRS7
Antioxidant Action of Vitamin C	−0×10^00	9,26×10^−03	#NUM!	PLA2G12A
Gαq Signaling	−0×10^00	4,88×10^−02	−2,449	AKT3,CHP1,GNG11,GNG3,PIK3CA,PPP3CA,RAC1,RHOA
Gαs Signaling	−0×10^00	3,23×10^−02	#NUM!	ADD1,GNG11,GNG3,PRKAG1
Inhibition of Matrix Metalloproteases	−0×10^00	2,63×10^−02	#NUM!	A2M
Remodeling of Epithelial Adherens Junctions	−0×10^00	3,03×10^−02	#NUM!	RAB7A,RALA
Cysteine Biosynthesis III (mammalia)	−0×10^00	4,76×10^−02	#NUM!	AHCYL1
Agranulocyte Adhesion and Diapedesis	−0×10^00	2,12×10^−02	#NUM!	CLDN20,CXCL12,ITGB1,MSN
Granulocyte Adhesion and Diapedesis	−0×10^00	2,35×10^−02	#NUM!	CLDN20,CXCL12,ITGB1,MSN
Sperm Motility	−0×10^00	4,1×10^−02	−2,236	DDR2,FER,GNG11,GNG3,GUCY1A2,NTRK2,PLA2G12A,PRKAG1,PTK2,TWF1
UVA-Induced MAPK Signaling	−0×10^00	4,12×10^−02	#NUM!	NRAS,PARP2,PIK3CA,RALA
UVB-Induced MAPK Signaling	−0×10^00	1,96×10^−02	#NUM!	PIK3CA
STAT3 Pathway	−0×10^00	4,44×10^−02	−1,633	MAP3K20,NRAS,NTRK2,RAC1,RALA,SOCS6
Adipogenesis pathway	−0×10^00	3,73×10^−02	1,342	FZD4,HDAC2,KLF3,PPARG,SAP18
WNT/Ca+ pathway	−0×10^00	3,08×10^−02	#NUM!	FZD4,PPP3CA
Cell Cycle: G1/S Checkpoint Regulation	−0×10^00	2,94×10^−02	#NUM!	ATR,HDAC2
PI3K/AKT Signaling	−0×10^00	4,57×10^−02	−1,414	AKT3,ITGA6,ITGB1,NRAS,PIK3CA,PPP2CB,PPP2R5A,RALA,SOS2
Nitric Oxide Signaling in the Cardiovascular System	−0×10^00	4,42×10^−02	−1,342	AKT3,CAV1,GUCY1A2,PIK3CA,PRKAG1
Cardiac β-adrenergic Signaling	−0×10^00	3,41×10^−02	0,000	GNG11,GNG3,PDE7B,PPP2CB,PPP2R5A,PRKAG1
GABA Receptor Signaling	−0×10^00	2,31×10^−02	#NUM!	ALDH9A1,GNG11,GNG3
IL-4 Signaling	−0×10^00	4,57×10^−02	−2,828	AKT3,HLA-DPA1,HLA-DRA,HLA-DRB5,NRAS,PIK3CA,RALA,SOS2
B Cell Receptor Signaling	−0×10^00	4,55×10^−02	−3,000	AKT3,NRAS,PIK3CA,PPP3CA,PTK2,PTPN11,RAC1,RALA,SOS2
WNT/β-catenin Signaling	−0×10^00	3,51×10^−02	−0,447	AKT3,FZD4,PPP2CB,PPP2R5A,TCF4,TLE1
Serotonin Receptor Signaling	−0×10^00	3,55×10^−02	−4,000	ACAT1,AKT3,CAV1,GNG11,GNG3,ITGB1,MYLK,NRAS,PIK3CA,PLA2G12A,PRKAG1,QDPR,RAC1,RALA,RHOA,TPH2
Phototransduction Pathway	−0×10^00	3,77×10^−02	#NUM!	GUCY1A2,PRKAG1
Sonic Hedgehog Signaling	−0×10^00	3,23×10^−02	#NUM!	PRKAG1
cAMP-mediated signaling	−0×10^00	8,73×10^−03	#NUM!	PDE7B,PPP3CA
p38 MAPK Signaling	−0×10^00	1,72×10^−02	#NUM!	HSPB2,PLA2G12A
Glutamate Receptor Signaling	−0×10^00	3,12×10^−02	#NUM!	GNG11,GNG3
Apoptosis Signaling	−0×10^00	1,98×10^−02	#NUM!	NRAS,RALA
Notch Signaling	−0×10^00	2,78×10^−02	#NUM!	NCSTN
NF-κB Signaling	−0×10^00	3,33×10^−02	−1,633	AKT3,HDAC2,NRAS,NTRK2,PIK3CA,RALA
Hypoxia Signaling in the Cardiovascular System	−0×10^00	2,7×10^−02	#NUM!	UBE2G1,UBE2V2
G-Protein Coupled Receptor Signaling	−0×10^00	3,07×10^−02	−3,710	ADGRA3,AKT3,CHP1,FZD4,GNG11,GNG3,GPR146,GPR89A/GPR89B,GPRC5B,LATS1,MYL12A,MYLK,NRAS,PDE7B,PIK3CA,PPP3CA,PRKAG1,PTK2,RAC1,RALA,SOS2
BMP signaling pathway	−0×10^00	3,37×10^−02	#NUM!	NRAS,PRKAG1,RALA
GPCR-Mediated Integration of Enteroendocrine Signaling Exemplified by an L Cell	−0×10^00	1,35×10^−02	#NUM!	PRKAG1
GPCR-Mediated Nutrient Sensing in Enteroendocrine Cells	−0×10^00	2,56×10^−02	#NUM!	GNG11,GNG3,PRKAG1
Gustation Pathway	−0×10^00	5,1×10^−03	#NUM!	PRKAG1
Phagosome Formation	−0×10^00	2,75×10^−02	−4,243	ADGRA3,AKT3,FZD4,GPR146,GPR89A/GPR89B,GPRC5B,ITGA6,ITGB1,MYL12A,MYLK,NRAS,PIK3CA,PLA2G12A,PTK2,RAC1,RALA,RHOA,SOS2
Th1 and Th2 Activation Pathway	−0×10^00	3,14×10^−02	#NUM!	HLA-DPA1,HLA-DRA,HLA-DRB5,NCSTN,PIK3CA
Th1 Pathway	−0×10^00	4,59×10^−02	−2,236	HLA-DPA1,HLA-DRA,HLA-DRB5,NCSTN,PIK3CA
Th2 Pathway	−0×10^00	4×10^−02	−2,236	HLA-DPA1,HLA-DRA,HLA-DRB5,NCSTN,PIK3CA
Osteoarthritis Pathway	−0×10^00	4,82×10^−02	−1,414	DDR2,FZD4,HMGB1,ITGA6,ITGB1,PPARG,PRKAG1,RAC1,SMAD2,SP1,TCF4
GP6 Signaling Pathway	−0×10^00	4,07×10^−02	−2,000	AKT3,NCK1,PIK3CA,PTK2,RAC1
Opioid Signaling Pathway	−0×10^00	4×10^−02	−2,333	AKT3,CLTC,GNG11,GNG3,NRAS,PPP3CA,PRKAG1,RAC1,RALA,SOS2,TCF4
Iron homeostasis signaling pathway	−0×10^00	4,55×10^−02	#NUM!	ATP6V1C1,ATP6V1G1,ISCU,PCBP1,SLC40A1,SMAD2
Th17 Activation Pathway	−0×10^00	1,06×10^−02	#NUM!	DEFB131A/DEFB131B
SPINK1 Pancreatic Cancer Pathway	−0×10^00	3,77×10^−02	#NUM!	CPM,SMAD2
Endocannabinoid Neuronal Synapse Pathway	−0×10^00	3,38×10^−02	−1,000	CHP1,GNG11,GNG3,PPP3CA,PRKAG1
Apelin Pancreas Signaling Pathway	−0×10^00	4,55×10^−02	#NUM!	PIK3CA,PRKAG1
Apelin Adipocyte Signaling Pathway	−0×10^00	4,71×10^−02	#NUM!	CAT,MGST1,PRKAG1,RAC1
Cardiac Hypertrophy Signaling (Enhanced)	−0×10^00	3,81×10^−02	−3,638	AKT3,CHP1,DIAPH2,FZD4,GNG11,GNG3,HDAC2,HSPB2,ITGA6,ITGB1,MAP3K20,NRAS,PDE7B,PIK3CA,PPP3CA,PRKAG1,PTK2,RALA,RHOA,TNFSF10
FAT10 Cancer Signaling Pathway	−0×10^00	4×10^−02	#NUM!	AKT3,SMAD2
PFKFB4 Signaling Pathway	−0×10^00	2,04×10^−02	#NUM!	PRKAG1
Synaptogenesis Signaling Pathway	−0×10^00	3,25×10^−02	−2,530	AKT3,NRAS,NTRK2,PIK3CA,PRKAG1,RAC1,RALA,RHOA,SOS2,VTI1B
IL-23 Signaling Pathway	−0×10^00	4,35×10^−02	#NUM!	AKT3,PIK3CA
Systemic Lupus Erythematosus in B Cell Signaling Pathway	−0×10^00	3,62×10^−02	−2,530	AKT3,CHP1,NRAS,PIK3CA,PPP3CA,PTPN11,RAC1,RALA,SOS2,TNFSF10
White Adipose Tissue Browning Pathway	−0×10^00	2,92×10^−02	−2,000	GUCY1A2,PPARG,PRKAG1,THRB
Insulin Secretion Signaling Pathway	−0×10^00	4,85×10^−02	−3,051	AGO4,EIF2A,EIF2S2,EIF2S3,PAIP1,PDHA1,PIK3CA,PRKAG1,SEC11A,SEC11C,SEC61A1,SRP72,VTI1B
Regulation of the Epithelial Mesenchymal Transition in Development Pathway	−0×10^00	4,76×10^−02	#NUM!	FZD4,NCSTN,TCF4,TWIST1
Coronavirus Pathogenesis Pathway	−0×10^00	3,78×10^−02	0,816	EIF2A,HDAC2,RAB7A,RPS23,RPS3A,RPSA,TOMM70
Tumor Microenvironment Pathway	−0×10^00	4,62×10^−02	−2,121	AKT3,CFLAR,CXCL12,HLA-F,NRAS,PIK3CA,RAC1,RALA
Calcium Signaling	−0×10^00	2,38×10^−02	#NUM!	ATP2C1,CHP1,HDAC2,PPP3CA,PRKAG1
Eicosanoid Signaling	−0×10^00	4,41×10^−02	−3,464	AKT3,GNG11,GNG3,HSPB2,ITGB1,NRAS,PIK3CA,PLA2G12A,PRKAG1,RALA,RHOA,TCF4
Role of MAPK Signaling in Inhibiting the Pathogenesis of Influenza	−0×10^00	1,33×10^−02	#NUM!	PLA2G12A
