# Supplementary material for: Decreased mitochondrial‐related gene expression in adipose tissue after acute sprint exercise in humans: A pilot study
Source: Physiol Rep. 2024 Oct 21;12(20):e70088. doi: 10.14814/phy2.70088 (PMC11492148; doi:10.14814/phy2.70088)
Supplement: Supplementary file 4 — Table S4. [file PHY2-12-e70088-s004.xls]

## Sheet: Sheet0
Table S4. Upstream regulators as identified by the IPA-analysis from 952 differentially expressed genes in subcutaneous adipose tissue after sprint exercise in 8 subjects, p<0.01. © 2000-2024 QIAGEN. All rights reserved.
Upstream Regulator	Expr Fold Change	Molecule Type	Predicted Activation State	Activation z-score	p-value of overlap	Target Molecules in Dataset
RICTOR	−1,114	other	Activated	5,791	1,15×10^−14	ATP5F1B,ATP5F1C,ATP5PD,ATP5PF,ATP5PO,ATP6V1C1,ATP6V1G1,CFLAR,COX4I2,COX5A,COX6A1,FABP5,NDUFA2,NDUFA4,NDUFAB1,NDUFB2,NDUFB4,NDUFB5,NDUFB6,NDUFB8,NDUFB9,NDUFS6,NDUFV2,NDUFV3,PHF11,PSMA1,PSMA3,PSMA6,PSMA7,PSMB1,PSMB3,PSMB7,PSMC1,PSMC6,PSMD14,PSMD6,PSMD7,RAC1,RPL10,RPL10A,RPL21,RPLP0,RPS23,RPSA,SDHB,SDHD,UQCRC2,UQCRFS1
HNF4A	−1,031	transcription regulator		−0,947	1,05×10^−13	ACAT1,ACOX1,ALDH2,ANG,ANKHD1/ANKHD1-EIF4EBP3,APOB,APOC1,ARL1,ARL17A/ARL17B,ARMC1,ATG3,AVPI1,B2M,BCCIP,BET1,BLOC1S1,BOLA1,BPHL,CAP1,CAPZA2,CAT,CAV1,CCDC82,CCNG1,CCT8,CDC123,CDC42BPB,CDK12,CETN3,CHCHD2,CHP1,CREBL2,CRIPT,CRYZ,CUL4B,CWC15,CZIB,DAD1,DDOST,DDX10,DPM1,ELP3,EMC2,ERLIN1,FAM107B,FDPS,GATD3/LOC102724023,GOLGA4,GPR146,GTF2I,HADHB,HBP1,HLA-F,HMGB1,HMGN4,HSPA5,INTS9,ITGA6,LAMTOR2,LATS1,LPGAT1,…
UQCC3	−1,184	other			7,60×10^−11	ATP2C1,ATP5F1B,ATP5F1C,ATP5PD,ATP5PF,ATP5PO,ATP6V1C1,ATP6V1G1,COX5A,COX6A1,NDUFA2,NDUFA4,NDUFAB1,NDUFAF5,NDUFB2,NDUFB4,NDUFB5,NDUFB6,NDUFB8,NDUFB9,NDUFS6,NDUFV2,NDUFV3,PGAM1,SDHB,SDHD,UQCRC2,UQCRFS1,UQCRH
TEAD1	−1,173	transcription regulator	Inhibited	−5,568	1,38×10^−10	ACADL,ATP5F1B,ATP5F1C,ATP5PD,ATP5PF,ATP5PO,COX5A,ETFA,HADH,HADHB,LIMCH1,MTMR10,NDUFA2,NDUFA4,NDUFAB1,NDUFB2,NDUFB4,NDUFB5,NDUFB6,NDUFB8,NDUFS6,NDUFV2,NDUFV3,POSTN,SDHB,SDHD,SLFN5,TFAM,TLE1,UQCRC2,UQCRFS1
metribolone		chemical reagent	Inhibited	−7,023	1,22×10^−09	ADH1C,ALDH9A1,ATP5F1B,ATP5F1C,ATP5PD,ATP5PF,ATP6V1C1,ATP6V1G1,ATR,B2M,CCT2,CFLAR,COX5A,CRYZ,CYB561,DBI,EDEM1,ETFA,FADS1,FDFT1,FDPS,GLUD1,HADH,HSD17B10,HSPA5,ITGA6,LIFR,MBTPS2,MCEE,MDH1,MDH2,MPC2,MRPL15,MRPS15,MRPS22,MYL12A,NCOA4,NDUFA2,NDUFAB1,NDUFB2,NDUFB5,NDUFB8,NDUFV2,NDUFV3,NEDD4L,OXA1L,PDHA1,PGAM1,PHYH,SDHB,SDHD,SUCLG1,SUPV3L1,TOMM70,TWIST1,UQCRC2,UQCRFS1,UQCRH
SAMMSON		other	Activated	3,729	4,26×10^−09	ATP5F1B,MRPL3,MRPL37,MRPL46,MRPS14,MRPS15,MRPS18C,MRPS23,MRPS5,MRPS6,NDUFA4,NDUFB4,NDUFB8,NDUFB9
5-methyltetrahydrofolic acid		chemical - endogenous mammalian	Inhibited	−3,742	2,42×10^−08	CLTC,PSMA1,PSMA3,PSMA6,PSMA7,PSMB1,PSMB3,PSMB7,PSMC1,PSMC6,PSMD14,PSMD6,RAC1,RHOA
TLE3	−1,023	other			3,54×10^−08	ATP5F1B,ATP5F1C,ATP5PD,ATP5PF,ATP5PO,DSG2,ETFA,NDUFA2,NDUFAB1,NDUFAF5,NDUFB2,NDUFB4,NDUFB5,NDUFB6,NDUFB9,NDUFS6,NDUFV2,NDUFV3,NFIB,UQCRC2,UQCRFS1,ZEB1
mono-(2-ethylhexyl)phthalate		chemical toxicant	Inhibited	−4,677	1,21×10^−07	ACADL,ACOX1,ATP5F1B,COX6A1,DGAT2,FADS1,GNPNAT1,HADH,MDH1,MDH2,MMUT,NDUFA2,NDUFB5,NDUFB9,NDUFV2,NFIB,PPARG,SC5D,SDHB,SDHD,SLC40A1,SP1,SUCLG1,TALDO1,UQCRC2,UQCRFS1
torin1		chemical reagent	Activated	4,000	2,35×10^−07	ADH1C,ALDH9A1,ATP5F1B,ATP5PD,ATP5PF,ATP6V1C1,COX5A,EEF1B2,EEF1G,EIF3H,HNRNPA1,NDUFA2,NDUFAB1,NDUFB2,NDUFB8,PDHA1,PGAM1,RACK1,RPL10,RPL10A,RPL21,RPL23A,RPL36A,RPS23,RPS3A,SDHB,UQCRFS1,UQCRH
DYRK1B	−1,049	kinase	Activated	3,795	3,91×10^−07	ATP5F1B,ATP5F1C,ATP5PD,ATP5PO,COX5A,LRPPRC,NDUFA4,NDUFB8,NDUFB9,NDUFS6,NDUFV2,SDHB,SDHD,UQCRC2,UQCRFS1
CPT1B		enzyme	Activated	3,504	3,99×10^−07	ACADL,AKT3,ATP5F1B,ATP5F1C,ATP5PD,COX5A,DBI,DGAT2,GPAM,HADH,NDUFA2,NDUFA4,NDUFAB1,NDUFB2,NDUFB6,NDUFB9,NDUFS6,NDUFV2,NDUFV3,NRAS,PCK2,PIK3CA,PRKAG1,PYGL,SDHB,SDHD,SOS2,UQCRC2,UQCRFS1
IGBP1	−1,250	phosphatase	Inhibited	−3,579	4,69×10^−07	COX6A1,NDUFA4,NDUFAB1,NDUFB2,NDUFB5,NDUFB6,NDUFB8,NDUFB9,PPP6C,RAC1,SDHB,SDHD,UQCRFS1
CLPP	−1,176	peptidase	Activated	4,000	9,68×10^−07	ACADL,ALDH2,ATP5F1B,DECR1,ETFA,HADH,HADHB,IDH3B,MDH2,PDHA1,PHB2,PRDX3,SDHB,SUCLG1,TALDO1,TFAM
NFU1	−1,258	other			3,05×10^−06	ACOX1,ATP5F1B,ATP5F1C,ATP5PD,ATP5PF,ATP5PO,COX5A,MGST1,PRDX3,UQCRC2,UQCRFS1
LONP1	−1,015	peptidase		1,768	4,14×10^−06	ACAT1,ATP5IF1,ATP5PF,COX5A,GLUD1,MDH2,MRPL18,MRPS22,PGAM1,SDHB,TFAM,TIMM23,TOMM70,UQCRC2,UQCRFS1
PLA2R1	−1,145	transmembrane receptor	Inhibited	−2,960	4,19×10^−06	AK3,ALDH2,ATP5F1B,ATP5PD,MGST1,SDHB,SQOR,TFAM,UQCRFS1
TYA-018		chemical reagent	Inhibited	−5,089	4,76×10^−06	ADH1C,ATP5F1B,BNIP3,CAV1,COPS6,DECR1,DGAT2,DSG2,ETFA,HADH,HADHB,MDH2,NDUFB4,NDUFB8,NDUFS6,NDUFV2,NDUFV3,PINK1,PMPCB,PRDX3,PTK2,SDHB,SLC25A3,TXNL1,UBE3A,UQCRFS1
GABA		chemical - endogenous mammalian	Activated	5,466	5,19×10^−06	ADH1C,ANAPC5,ATP5F1B,C1GALT1C1,CKAP4,CLTC,COX5A,CUL3,DPM1,EGLN1,EIF2AK4,EIF2S2,EIF2S3,FAH,GANAB,HADH,HSPA5,IDS,MBTPS2,MMUT,NCSTN,NDUFA2,NDUFB4,NTRK2,PCBP1,PCCB,PLA2G12A,PTPRM,RAC1,RALA,RPL21,RPLP0,SEC31A,SEC62,SF3A3,SMAD2,SRSF9,TFDP2,THOC1,THOC5,WWP1,XPO1
TFRC	−1,004	transporter		−0,951	7,11×10^−06	ATP5F1B,ATP5F1C,ATP5PD,ATP5PO,BNIP3,HSPA5,NDUFA2,NDUFA4,NDUFB2,NDUFB4,NDUFB5,NDUFB6,NDUFB8,NDUFB9,NDUFS6,PPARG,SDHD,SMAD2,TNFSF10,UQCRC2
BAG3	−1,011	other			1,00×10^−05	ADH1C,ATP5F1B,BNIP3,CAV1,COPS6,DECR1,DGAT2,DSG2,ETFA,HADH,HADHB,MDH2,NDUFB4,NDUFB8,NDUFS6,NDUFV2,NDUFV3,PINK1,PMPCB,PRDX3,PTK2,SDHB,SLC25A3,TXNL1,UBE3A,UQCRFS1
CD 437		chemical drug	Activated	5,099	1,10×10^−05	ATP5F1B,ATP5F1C,ATP5PF,ATP5PO,CCT2,HMGB1,HNRNPA1,INO80B,MGST1,NDUFB9,PCBP1,PGAM1,PHYH,PSMB1,RPL10,RPL36A,SAP18,SEPTIN7,SLC25A3,SNRPF,ST13,TIMM8B,TMSB10/TMSB4X,UQCRC2,UQCRH,UXT
ZHX2	−1,067	transcription regulator	Activated	3,450	1,22×10^−05	COX5A,NDUFA2,NDUFA4,NDUFAF5,NDUFB2,NDUFB6,NDUFB8,NDUFB9,NDUFS6,SDHB,SDHD,UQCRFS1
CLUH	−1,029	translation regulator		0,150	1,81×10^−05	ALDH2,MRPL1,MRPL15,MRPL37,MRPL39,MRPL44,NDUFB8,NUDT9,PCCB,PCK2,TFAM,TIMM21
GnRH analog		biologic drug	Activated	3,550	2,03×10^−05	ACP1,AHCYL1,BUB3,CCNC,CUX1,CYB5A,DCAF7,DDOST,ENSA,GATD3/LOC102724023,GDI2,HADHB,HAUS3,HDDC2,HEBP2,HINT1,IK,MARF1,NCOA6,NDUFB5,NDUFV2,NTRK2,PPP2CB,PRCP,PRPF8,PSMA6,PSMB3,PSMB7,PTK2,RALA,SMAD2,SMARCE1,THOC1,TWF1,UROD
2500002B13Rik		other		−1,455	2,05×10^−05	ATP5F1B,HINT1,NDUFB8,SDHB,TFAM,UQCRC2
MAPT	−1,091	other			2,45×10^−05	A2M,AAK1,ACAT1,ADD1,ANGPT1,ATP5F1B,ATP5F1C,ATP5PD,ATP5PF,ATR,CANX,CAP1,CAPG,CCT8,CLTC,COX5A,DBI,DSTN,EEF1G,ENSA,EPRS1,GDI2,H2AZ2,HEXB,HINT1,HLA-DRB5,HSPA5,LATS1,LMBRD1,MDH1,MSN,NCKAP1,NDUFS6,NDUFV2,NTRK2,PCBP1,PCYOX1,PGAM1,PHF11,PPT1,PRDX3,QDPR,RAB10,RPLP0,S100B,SEC31A,SEPTIN7,STMN1,SUCLG1,TOMM70,TOP2B,UQCRC2
miR-9-5p (and other miRNAs w/seed CUUUGGU)		mature microRNA	Activated	3,592	2,53×10^−05	ACOX1,ALDH2,ALDH9A1,ATP5F1B,ATP5F1C,ATP5PO,NDUFB2,NDUFB5,NDUFB9,NDUFS6,PGAM1,REST,SDHB
5-fluorouracil		chemical drug	Activated	3,813	3,32×10^−05	ATP5F1B,ATP5F1C,ATP5PO,BECN1,BNIP3,CANX,CCNG1,CCT4,CFLAR,COX6A1,EEF1G,EIF2S2,FDPS,GTF2I,HNRNPA1,IARS1,MDH1,MTA1,NDUFA4,NDUFV2,NOL8,PCBP1,PSMA6,PSMA7,PSMB1,PSMB7,PTK2,RPL10,RPL10A,RPL21,RPS23,SEC61A1,SLC25A3,SNRPF,SUB1,TMSB10/TMSB4X,UQCRC2
UBQLN2	−1,163	other			3,77×10^−05	ATP6V1G1,FDFT1,NR1D2,PSMA1,PSMA3,PSMA6,PSMA7,PSMB1,PSMB3,PSMC6,PSMD14
Perm1		other	Inhibited	−2,813	3,83×10^−05	ACOX1,ATP5F1B,COX5A,COX6A1,IDH3B,NDUFB8,SDHB,UQCRC2
IND S7		chemical - kinase inhibitor		0,707	5,13×10^−05	ATP5F1B,COX5A,ERP29,ETFA,GLUD1,PCK2,PGAM1,PSMA1
PPARGC1A	−1,193	transcription regulator	Inhibited	−3,397	5,50×10^−05	A2M,ACADL,ACAT1,ACOX1,ANG,ASPN,ATP5F1B,ATP5PD,ATP5PF,ATP5PO,BNIP3,CAT,COX5A,EGLN1,FDPS,GPAM,IGFBP7,ITGB1,ITGB1BP1,LIFR,MDH2,MPC2,NDUFB4,NDUFB5,NDUFB8,NDUFV2,PCK2,PDHA1,PGAM1,PHYH,POSTN,PPARG,PRDX3,RECQL,RPA3,SDHB,SDHD,TCF4,TFAM,TNFSF10,UQCRC2,UQCRFS1,UQCRH,WDR77
BACH1	1,117	transcription regulator	Activated	2,741	5,61×10^−05	ATP5F1B,ATP5PF,ATP5PO,GCLC,HCCS,NDUFA2,NDUFAB1,NDUFB6,PHB2,PPARG,PTK2,SLC40A1,TIMM8B
CST5	1,096	other	Activated	2,944	6,54×10^−05	AHCTF1,ANXA3,ATR,BLOC1S1,CAV1,CBY1,DDT,DECR1,DOCK9,EEF1B2,EEF1G,FER,GTPBP10,HS2ST1,MAK16,MSN,NCBP1,NUP155,PCBP1,PCMT1,PPP2R5A,PRPF8,REEP5,SCAF11,SMAD2,SRSF9,SUPV3L1,TENT4B,VTI1B,WDR77
NFE2L1	−1,319	transcription regulator	Inhibited	−2,449	6,77×10^−05	GCLC,PSMA1,PSMA6,PSMA7,PSMB1,PSMB7,PSMD14,TFAM
MEL S3		chemical - kinase inhibitor		1,414	6,77×10^−05	ATP5F1B,COX5A,ERP29,ETFA,GLUD1,PCK2,PGAM1,PSMA1
NRF1	−1,113	transcription regulator	Inhibited	−3,248	7,34×10^−05	COX5A,COX6A1,GCLC,PSMB7,PSMC1,PSMC6,PSMD14,PSMD6,SDHD,SURF1,TFAM,ZEB1
pirinixic acid		chemical toxicant	Inhibited	−4,841	1,33×10^−04	ACADL,ACAT1,ACOX1,ADH1C,ALDH3A2,ALDH9A1,BNIP3,CAT,CXCL12,DAD1,DBI,DECR1,ELOC,FABP5,FADS1,GPAM,HADH,HADHB,HOXA7,HSD17B10,LIFR,PCK2,PCM1,PDCD4,PDCD5,PPARG,PSMA1,PSMA3,PSMA7,PSMB1,PSMB3,PSMB7,PSMC1,PSMC6,PSMD14,SC5D,TALDO1,THRB
WTAP	−1,073	other	Inhibited	−3,317	1,53×10^−04	PSMA1,PSMA3,PSMA6,PSMA7,PSMB1,PSMB3,PSMB7,PSMC1,PSMC6,PSMD14,PSMD6
HBA1/HBA2	1,381	transporter	Inhibited	−3,000	1,66×10^−04	ATP5F1C,ATP5PO,NDUFA4,NDUFB4,NDUFB8,NDUFB9,NDUFV2,SURF1,UQCRC2
ST1926		chemical drug	Activated	4,461	1,80×10^−04	ATP5F1B,ATP5PF,CCT2,CHCHD2,MGST1,NDUFB9,PSMB1,RPL10,RPL36A,SAP18,SEPTIN7,SLC25A3,SNRPF,SRP72,ST13,TIMM8B,TMSB10/TMSB4X,UQCRC2,UQCRH,UXT
CA9	−1,054	enzyme	Activated	2,828	1,83×10^−04	ATP5F1B,ATP5F1C,ATP5PD,ATP5PF,ATP5PO,SURF1,UQCRC2,UQCRH
PTCD1	−1,023	other	Inhibited	−2,000	1,99×10^−04	NDUFB8,NDUFB9,SDHB,UQCRC2
ATP5IF1	−1,295	other			2,43×10^−04	ACADL,ACAT1,CAT,DBI,ETFA,HADH,HADHB,MMUT,PCCB,PRDX3,SDHB
KLF15	−1,017	transcription regulator	Inhibited	−2,509	2,53×10^−04	ACADL,ACAT1,ACOX1,ATG3,BECN1,DECR1,DGAT2,FABP5,FZD4,GPAM,HADHB,PCCB,PPARG,TNFSF10
TRIB1	1,592	kinase	Inhibited	−3,138	2,74×10^−04	ACADL,ACOX1,NDUFA4,NDUFAF5,NDUFB4,NDUFB5,NDUFB8,PRKAG1,TFAM,UQCRC2
1,2-dithiole-3-thione		chemical reagent	Inhibited	−4,651	2,83×10^−04	ANG,BNIP3,DAD1,DSTN,ERP29,GCLC,NCKAP1,NUCB2,PCBP1,PSMA1,PSMA6,PSMA7,PSMB1,PSMB3,PSMC1,PSMC6,PSMD14,PSMD7,RACK1,RARS1,RPLP0,SEC61A1
guanidinopropionic acid		chemical drug	Inhibited	−2,991	2,93×10^−04	ATP2C1,ATP5PO,COX4I2,NDUFB2,NDUFB4,NDUFB8,PPARG,SDHB,TFAM
miR-155-5p (miRNAs w/seed UAAUGCU)		mature microRNA	Activated	4,412	2,94×10^−04	ARFIP1,ATG3,ATP6V1C1,BET1,CUL4B,CUX1,DCAF7,DSG2,FADS1,FGD4,MTARC1,POLE3,POLE4,RAC1,RHOA,SMAD2,SYPL1,TCF4,TWF1,TXNDC12
MMP3	1,094	peptidase		0,180	4,37×10^−04	AGO4,BTBD1,CDK13,CRNKL1,DBR1,GEMIN5,PAPOLA,PSMA6,RAC1,SF3A3,TDRD3,TENT2,THOC1,WDR33
SLC37A4	−1,060	transporter		−0,696	4,42×10^−04	ATG3,BECN1,BNIP3,HSPA5,PPARG
CLPB	−1,171	transcription regulator	Activated	2,646	4,78×10^−04	IDH3B,NDUFA2,NDUFB8,NDUFB9,PDHA1,SUCLG1,UQCRC2
ZDHHC3	−1,200	peptidase			4,93×10^−04	ITGB1,RAC1,RHOA
interferon beta-1a		biologic drug			5,52×10^−04	ARHGEF6,BNIP2,BUB3,CCT4,COX5A,COX6A1,EEF1G,HLA-DRB5,MRPL20,NDUFA2,NDUFB2,NDUFB9,PGAM1,PUM1,TTC1,UQCRFS1
cystemustine		chemical drug	Activated	2,000	6,61×10^−04	PSMA1,PSMA6,PSMB1,PSMC1
144DG11		chemical reagent		0,905	7,16×10^−04	ATXN10,BLOC1S1,CDC42BPB,DENR,DRG1,IAH1,PCBP1,RNF14,ST13,UBE2V2,UTRN
DDX5	−1,099	enzyme	Inhibited	−3,873	7,99×10^−04	ATP5F1C,ATP5PD,ATP5PF,COX5A,MDH1,NDUFA2,NDUFA4,NDUFAB1,NDUFB2,NDUFB4,NDUFB5,NDUFB6,NDUFS6,SDHB,UQCRH
RYR1	−1,032	ion channel			8,81×10^−04	ACADL,ACAT1,ATP5PD,DECR1,ETFA,HADHB,NDUFB4,PDHA1
2-amino-1-methyl-6-phenylimidazo-4-5-b-pyridine		chemical toxicant	Inhibited	−2,646	8,81×10^−04	CCT2,CCT4,CCT8,CSN3,HSPA5,PSMA6,PSMB1,RAB11A
acetyl-L-carnitine		chemical - endogenous mammalian	Inhibited	−2,200	8,86×10^−04	COX4I2,NDUFB8,PPARG,TFAM,UQCRC2
folic acid		chemical - endogenous mammalian	Inhibited	−3,845	9,26×10^−04	ANGPT1,ATR,CLTC,PSMA1,PSMA3,PSMA6,PSMA7,PSMB1,PSMB3,PSMB7,PSMC1,PSMC6,PSMD14,PSMD6,RAC1,RHOA
mir-802		microRNA	Activated	3,628	9,58×10^−04	ACP1,AKT3,ANGPT1,CXCL12,GNG11,ITGB1,MGST1,MYL12A,MYLK,NCK1,NDUFB6,RAC1,RALA,RHOA,TCF4,ZEB1,ZNF704
LARP1	−1,228	translation regulator	Activated	3,464	1,00×10^−03	EEF1B2,EEF1G,EIF3H,HNRNPA1,RACK1,RPL10,RPL10A,RPL21,RPL23A,RPL36A,RPS23,RPS3A
uranyl nitrate		chemical toxicant		0,132	1,05×10^−03	ADH1C,ATP5F1B,ATP5IF1,CANX,CRYZ,GATD3/LOC102724023,GLUD1,IGFBP7,NDUFB9,PDHA1,PHYH,RACK1,RPL10A
UMOD	1,083	other	Inhibited	−2,960	1,22×10^−03	BECN1,BNIP3,NDUFB8,PINK1,SDHB,SP1,TFAM,UQCRC2,USP30
PPARGC1B	−1,063	transcription regulator	Inhibited	−3,120	1,29×10^−03	ACADL,ATP5F1B,ATP5PO,CDK12,COX5A,FDFT1,FDPS,GPAM,NDUFV2,PCK2
IGF1R	−1,203	transmembrane receptor	Inhibited	−2,360	1,31×10^−03	ACP1,ANXA3,ATP5F1B,ATP5PD,ATP5PF,ATP5PO,CAPG,CAVIN3,HSPA5,NDUFA4,NDUFB4,NDUFB9,NDUFV2,PSMC6,RAB18,RAC1,RHOA,RPL10A,RRAGC,SCARB2,TFAM,TMEM87A,TNFSF10,TWIST1,UBE2V2,UQCRC2
arsenic trioxide		chemical drug		−1,234	1,31×10^−03	ATP2C1,ATP6V1C1,BLVRA,BNIP3,CFLAR,CUL3,ERP29,FADS1,FAIM,FDFT1,FDPS,GCLC,GLRX2,HSPA5,ITGB1,MSN,NDUFA2,NDUFA4,NDUFB2,NDUFB5,NDUFB6,NDUFB8,PIR,PPARG,PPP2R5A,PTPN11,RAB18,RHOA,SDHD,UQCRFS1
MANF	−1,161	other		−1,912	1,32×10^−03	BECN1,BNIP3,HSPA5,NDUFB8,PINK1,SDHB,UQCRC2
HNRNPH1	−1,126	other			1,43×10^−03	ACOX1,ATP5PO,CAT,COX5A,H4C15,NCK1,NDUFA4,NDUFV3
TRAP1	−1,225	enzyme		0,577	1,51×10^−03	AK3,ARHGAP10,COX5A,ERCC4,GPR146,HSD17B10,HSPB2,ISCU,ITGB1,MRPL18,NDUFB4,TMA16
IRF4	−1,022	transcription regulator		1,678	1,52×10^−03	B2M,BNIP3,CANX,CCNC,CFLAR,DBI,FAIM,ICA1,ITGB1,MS4A1,PHF11,PSMA1,RAB7A,RAC1,RHOA,RPS3A,SH3KBP1,SUB1,TMSB10/TMSB4X,TNFSF10
miR-124-3p (and other miRNAs w/seed AAGGCAC)		mature microRNA	Activated	4,789	1,67×10^−03	ALDH9A1,ARFIP1,ATL3,CAV1,CHP1,GINM1,GTPBP8,HADH,HADHB,HEBP2,ITGB1,LIMCH1,NECAP2,PGRMC2,PTK2,RAVER2,SEC11A,SP1,SPDL1,SYPL1,TNFRSF21,TRIP11,USP48
LMX1B	−1,126	transcription regulator	Inhibited	−2,591	1,88×10^−03	ATG3,COX6A1,NDUFA2,NDUFA4,OPTN,PINK1,UVRAG
Z-LLL-CHO		chemical - protease inhibitor	Inhibited	−4,931	2,26×10^−03	CAT,CCNG1,CCT2,CFLAR,DDR2,GGNBP2,HSPA5,HSPB2,ITGB1,MITD1,OPTN,PDCD4,PDCD5,PPARG,PSMA3,PSMB3,PSMB7,PSMC1,PSMC6,PSMD14,PSMD6,RAB10,RAC1,RPLP0,SETD2,SMAD2,STMN1,SUB1,SUGT1,TWIST1,UBE3A,XPA
PGRMC2	−1,233	transporter			2,28×10^−03	NDUFB8,SDHB,UQCRC2
PDZ1i		chemical reagent			2,28×10^−03	ITGA6,RAC1,RHOA
epoxomicin		chemical - protease inhibitor		−1,678	2,35×10^−03	CFLAR,HSPA5,OPTN,PSMA6,PSMB1,PSMB3
Pif		other			2,54×10^−03	PSMB3,PSMC6
SRI	−1,311	transporter			2,54×10^−03	HSPA5,ZEB1
miR-224-3p (and other miRNAs w/seed AAAUGGU)		mature microRNA			2,54×10^−03	CCDC85A,TCF4
STK11	−1,069	kinase	Inhibited	−4,427	2,55×10^−03	A2M,ALDH9A1,ATG3,ATIC,ATP5F1C,BECN1,BNIP3,COX5A,COX6A1,CREBL2,DUT,FBXO9,MDH2,MRPS15,NDUFA2,NDUFA4,NDUFB9,PCK2,POLR1D,POLR1H,PPARG,RAB10,SDHB,SDHD,TALDO1,TNFSF10,ZBTB25
CAB39L	−1,126	kinase	Inhibited	−2,646	2,60×10^−03	NDUFA4,NDUFB2,NDUFB5,NDUFB8,NDUFB9,NDUFS6,NDUFV2
CD247	−1,136	transmembrane receptor	Inhibited	−3,000	2,64×10^−03	ANG,EDIL3,EIF2S2,ETFA,HTATSF1,MTHFS,NDUFB6,PLA2G12A,RPP30
4-O-carboxymethylascochlorin		chemical reagent		0,277	2,66×10^−03	APOB,BECN1,HLA-DRA,HSPA5,PCBP1
LMX1A	−1,026	transcription regulator	Inhibited	−2,236	2,66×10^−03	COX6A1,NDUFA2,NDUFA4,OPTN,PINK1
MKKS	−1,368	other	Activated	2,646	3,04×10^−03	PSMA1,PSMB3,PSMC1,PSMD6,PSMD7,PTPRK,SNRPD1
TRAF7	−1,033	enzyme		1,964	3,19×10^−03	CFLAR,NRAS,RAC1,RHOA
SERTAD2	1,020	transcription regulator	Activated	2,000	3,19×10^−03	ACOX1,CAT,PHYH,TFAM
CLCF1	1,070	cytokine	Activated	2,813	3,32×10^−03	ATP5F1B,COX5A,IDH3B,NDUFB8,NDUFB9,NDUFS6,SDHB,UQCRC2
SMYD1		transcription regulator			3,32×10^−03	ACADL,IDH3B,NDUFAB1,PYGL,SDHD,UGP2,UQCRC2,UQCRFS1
HK2	−1,109	kinase		0,277	3,34×10^−03	NDUFB8,SDHB,TWIST1,UQCRC2,ZEB1
cyclopropanecarboxylic acid		chemical reagent			3,40×10^−03	ACADL,CAT,CCNG1,DECR1,HSPA5,PDHA1
mir-142 (includes others)		microRNA		1,667	3,48×10^−03	CAT,DSTN,ERP44,HMGB1,NADK2,NCKAP1,PCMT1,RHOBTB3,TNFSF10,TWF1,UBE2G1,UROD
FOLR1	−1,051	transporter			3,48×10^−03	ADH1C,AK3,ATR,CAT,CAV1,GPAM,IK,MRPS6,PDCD4,PPARG,SMARCE1,SNRPF
RCE1	1,041	peptidase			3,52×10^−03	ATP5F1B,B2M,CXCL12,GDI2,MGST1,REEP5,SP1
PKM	−1,125	kinase		−0,913	3,56×10^−03	ACOX1,ITGB1,NDUFB8,PCK2,PDHA1,PTK2,RPE,SDHB,TALDO1,TFAM,UQCRC2
UFL1	−1,240	enzyme			3,84×10^−03	CANX,DDRGK1,HSPA5
TOP1MT	−1,208	enzyme			3,84×10^−03	NDUFB8,SDHB,UQCRC2
GFER	−1,110	enzyme	Inhibited	−2,400	4,04×10^−03	ACOX1,COX5A,COX6A1,NDUFB9,NDUFV2,SDHD
IND S1		chemical - kinase inhibitor		0,447	4,15×10^−03	ATP5F1B,COX5A,ETFA,PGAM1,PSMA1
YARS2	−1,356	enzyme	Inhibited	−2,000	4,29×10^−03	COX5A,NDUFB8,SDHB,UQCRC2
AFAP1-AS1	−1,060	other		0,950	4,29×10^−03	RAB10,RAB11A,RHOA,SP1
HAX1	−1,282	other	Activated	2,646	4,67×10^−03	IDH3B,NDUFB4,NDUFB9,PDHA1,SUCLG1,UQCRC2,UQCRH
prostaglandin J2		chemical - endogenous mammalian		−1,664	4,76×10^−03	CFLAR,PSMA3,PSMA6,PSMB3,PSMB7,PSMD6
CD40	−1,203	transmembrane receptor	Inhibited	−4,622	5,23×10^−03	BECN1,CFLAR,COX5A,COX6A1,CXCL12,EDEM1,FAIM,HSPA5,ITGB1,MCM3AP,NDUFA2,NDUFA4,NDUFAB1,NDUFB2,NDUFB6,NDUFB9,NDUFS6,PGAM1,RABEPK,SDHB,SDHD,SUPV3L1,TNFSF10,UQCRC2,UQCRFS1
nicotinamide-beta-riboside		chemical - endogenous mammalian	Inhibited	−2,828	5,39×10^−03	ALDH3A2,BLVRA,COX5A,HADH,IDH3B,NDUFA4,SDHB,UQCRFS1
TRPM2	−1,128	ion channel		−0,440	5,58×10^−03	ATG3,BECN1,BNIP3,COX4I2,EIF2A,HSPA5
GPI	−1,189	enzyme		−1,131	5,62×10^−03	CAV1,RAC1,RHOA,ZEB1
DGAT1	−1,172	enzyme		0,000	5,62×10^−03	ACOX1,DGAT2,HSPA5,PPARG
GPX5	1,051	enzyme			5,92×10^−03	ERP44,PRDX3,TXNL1
proteasome inhibitor		chemical drug			5,92×10^−03	CFLAR,NTRK2,PPARG
PT-2385		chemical drug			5,92×10^−03	ISCU,SDHB,UQCRFS1
LDHB	−1,178	enzyme		−0,447	6,16×10^−03	ATP5F1B,COX5A,SDHB,SDHD,SUCLG1
mir-1 (includes others)	1,065	microRNA	Activated	3,394	6,55×10^−03	ADD1,BET1,CAP1,CXCL12,MYLK,PDCD4,PTK2,RNF38,SEC61A1,SNX6,SRSF9,TWF1,UTRN
oleic acid		chemical - endogenous mammalian		−0,835	6,78×10^−03	ACADL,APOB,CAT,CFLAR,DGAT2,FABP5,GCLC,GNPNAT1,GPAM,HADH,HSPA5,ITGB1,NDUFB8,PCCB,PINK1,PPARG,PTPN11,SDHB,TFAM
GPX1	−1,134	enzyme		0,128	6,89×10^−03	CAT,COX4I2,FAF1,GLRX2,NDUFB8,TNFSF10,UQCRC2
mir-194 (includes others)	1,296	microRNA	Activated	2,000	7,20×10^−03	CUL4B,RAC1,SUMO2,ZEB1
MEL T1		chemical - kinase inhibitor		0,000	7,20×10^−03	ATP5F1B,COX5A,PGAM1,PSMA1
thioguanine		chemical drug			7,37×10^−03	BNIP3,TNFSF10
CDK5RAP3	−1,225	other			7,37×10^−03	CANX,HSPA5
EMP2	−1,172	other			7,37×10^−03	CAV1,ITGA6
CYM50358		chemical reagent			7,37×10^−03	CPM,RAC1
tretinoin tocoferil		chemical reagent			7,37×10^−03	CAT,GCLC
TH	1,071	enzyme			7,50×10^−03	ATP5F1C,ETFA,HSD17B10,TOMM70,UQCRC2,YME1L1
H2AX	−1,154	transcription regulator	Inhibited	−2,216	7,79×10^−03	ANGPT1,ATRAID,NDUFB8,RPL10A,SDHB,TFAM,UQCRC2
Esrra		ligand-dependent nuclear receptor	Inhibited	−2,191	8,24×10^−03	ACADL,ACAT1,ACOX1,ATP5F1B,ATP5PF,ATP5PO,COX5A,NDUFA2,PCK2,PYGL,SDHB,TFAM
NR4A1	1,089	ligand-dependent nuclear receptor	Activated	2,784	8,44×10^−03	APOB,ATP5F1B,ATP5PF,COX4I2,COX6A1,CXCL12,ITGB1,MDH1,MDH2,NDUFB4,NDUFS6,NDUFV3,NUCB2,PCK2,PDHA1,PPARG,PTK2,RPE,SDHD,SUCLG1,TALDO1,TNFSF10,UGP2,UQCRFS1
MPST	−1,074	enzyme			8,55×10^−03	TIMM8B,TOMM34,TOMM6
harmol		chemical - endogenous non-mammalian			8,55×10^−03	PINK1,TFAM,UQCRC2
penfluridol		chemical drug			8,55×10^−03	HSPA5,ITGA6,PTK2
miR-450a-5p (and other miRNAs w/seed UUUGCGA)		mature microRNA	Activated	2,449	8,63×10^−03	ITGB1,PTK2,SMAD2,TCF4,TWIST1,ZEB1
PSEN1	−1,129	peptidase		0,128	8,68×10^−03	ATP5F1B,ATP5F1C,ATP5PD,ATP5PF,CANX,CAP1,CLTC,DBI,DHRS7,DSTN,EEF1G,ENSA,FDFT1,FZD4,GDI2,H2AZ2,HINT1,HSPA5,LATS1,NCSTN,NDUFS6,PDXDC1,PGAM1,PPARG,QDPR,S100B,STMN1,SUCLG1,TOP2B
spermidine		chemical - endogenous mammalian		−1,477	8,78×10^−03	HSPA5,NDUFB8,SDHB,TFAM,UQCRC2
FOXO4	−1,141	transcription regulator		−0,093	8,85×10^−03	ANGPT1,ANXA3,BECN1,BNIP3,CAT,CAV1,FABP5,FDFT1,FMOD,HSPA5,IGFBP7,PRCP
bortezomib		chemical drug	Inhibited	−2,176	8,91×10^−03	BNIP2,BNIP3,CAV1,CBY1,CFLAR,CXCL12,HDAC2,HSPA5,MS4A1,PSMA1,PSMA3,PSMA6,PSMA7,PSMB3,PSMB7,PSMC1,PSMC6,PSMD14,PSMD6,RPA3,TNFSF10
TP53	1,048	transcription regulator		0,105	9,03×10^−03	A2M,ACADL,ACAT1,ACOX1,ACSM5,AK3,AKT3,ALDH9A1,ANGPT1,ANXA3,ATIC,ATL3,ATP5F1C,BAG1,BNIP3,CAMLG,CAP1,CAT,CAV1,CCNG1,CDC16,CFLAR,CISD1,CLASP1,CLTC,COP1,COX5A,CXCL12,CYB5A,DBI,DSTN,DUT,ECPAS,EDIL3,ENSA,ETFA,FABP5,FAT1,FBXO22,FDFT1,FDPS,GCLC,GOLGA4,H4C15,HADH,HADHB,HDAC2,HMGB1,HSPA5,IGFBP7,ISCU,LIAS,MAP4K5,MBNL2,MDH2,MIS12,MRPL1,MRPL15,MRPL16,MRPL18,MRPL39,MRPL46,MTA1,NCOA4,NDUFA4,NDUFS6,OMA1,OXA1L,PAR…
KLF3	−1,232	transcription regulator	Activated	2,887	9,22×10^−03	AGGF1,BLOC1S1,BOLA1,CAPG,CEP63,DHRS7,DRG1,EPRS1,HBP1,HEXB,MAK16,MICU2,MRPL3,MSN,NDUFV3,PCYOX1,PSMD7,RAB7A,RAP2C,REEP5,RMDN1,SCCPDH,SNX2,TIMM10B,TNFRSF21,TNFSF10,UFSP2,USP7
XBP1	−1,187	transcription regulator	Inhibited	−4,152	9,31×10^−03	ADD1,BECN1,BET1,BNIP3,CAT,DAD1,DDOST,EDEM1,ERLEC1,ERP29,ERP44,GOLGA4,HLA-DRA,HSPA5,NUCB2,RPN2,SEC11A,SEC11C,SEC31A,SEC61A1,SEC63,UBA5
LIPE	−1,264	enzyme		−1,234	9,97×10^−03	ACADL,ACOX1,ADH1C,ANGPT1,CDO1,DGAT2,FMOD,HSPA5,ITGA6,NRIP1,PDHA1,POSTN,PPARG,SCARB2
